# Supplementary material for: anti-9,10-Di(1-naphth­yl)anthracene pyridine disolvate
Source: Acta Crystallogr Sect E Struct Rep Online. 2009 Oct 23;65(Pt 11):o2842. doi: 10.1107/S1600536809042706 (PMC2971459; doi:10.1107/S1600536809042706)
Supplement: Supplementary file 1 [file e-65-o2842-sup1.cif]

##############################################################################
###                                                                        ###
###        Electronic paper (Acta Crystallographica Section E)             ###
###                                                                        ###
##############################################################################
#                                                                            #
# This CIF contains the data in a paper accepted for publication in Acta     #
# Crystallographica Section E. It conforms to the requirements of Notes      #
# for Authors for Section E, and has been peer reviewed under the auspices   #
# of the IUCr Commission on Journals.                                        #
#                                                                            #
# Full details of the Crystallographic Information File format               #
# are given in the paper "The Crystallographic Information File (CIF):       #
# a New Standard Archive File for Crystallography" by S. R. Hall, F. H.      #
# Allen and I. D. Brown [Acta Cryst. (1991), A47, 655-685].                  #
#                                                                            #
# The current version of the core CIF dictionary is obtainable from          #
# ftp://ftp.iucr.org/pub/cif_core.dic. The current version number is 2.4.    #
#                                                                            #
# Software is freely available for graphical display of the structure(s) in  #
# this CIF.  For information consult the CIF home page http://www.iucr.org/  #
# cif/home.html                                                              #
#                                                                            #
# This file may be used for bona fide research purposes within the           #
# scientific community so long as proper attribution is given to the journal # 
# article from which it was obtained.                                        #
#                                                                            #
##############################################################################
                                             
data_global
_audit_creation_method     'WinGX routine CIF_UPDATE'
_audit_conform_dict_name     cif_core.dic
_audit_conform_dict_version     2.3
_journal_date_recd_electronic     2009-10-13
_journal_date_accepted     2009-10-17
_journal_name_full     'Acta Crystallographica, Section E'
_journal_year     2009
_journal_volume     65
_journal_issue     11
_journal_page_first     o2842
_journal_page_last     o2842
_journal_paper_category     QO
_journal_coeditor_code     LH2928
_publ_contact_author_name     'Prof. Sung Kwon Kang'
_publ_contact_author_address
;
Department of Chemistry
Chungnam National University
Daejeon 305-764
Korea
;
_publ_contact_author_email     skkang@cnu.ac.kr
_publ_contact_author_fax     '82(42)8218896'
_publ_contact_author_phone     '82(42)8216552'
_publ_section_title
;
<i>anti</i>-9,10-Di(1-naphthyl)anthracene pyridine disolvate
;
loop_
    _publ_author_name
    _publ_author_address
    'Lee, Cho Hee'
; Department of Chemistry
  Chungnam National University
  Daejeon 305-764
  Republic of Korea
;
    'Kim, Mi Jong'
; Department of Chemistry
  Chungnam National University
  Daejeon 305-764
  Republic of Korea
;
    'Kim, Yeong-Joon'
; Department of Chemistry
  Chungnam National University
  Daejeon 305-764
  Republic of Korea
;
    'Je, Jong Tae'
; SFC Co Ltd
 Ochang TechnoVillage 641-5
 Gak-ri, Cheongwon
 Chungbuk 363-883
  Republic of Korea
;
    'Lee, You-Soon'
; Department of Chemistry
  Chungnam National University
  Daejeon 305-764
  Republic of Korea
;
    'Kang, Sung Kwon'
; Department of Chemistry
  Chungnam National University
  Daejeon 305-764
  Republic of Korea
;
data_I
_audit_creation_method     'WinGX routine CIF_UPDATE'
_chemical_name_systematic
;
<i>anti</i>-9,10-Di(1-naphthyl)anthracene pyridine disolvate
;
_chemical_formula_moiety     'C34 H22, 2(C5 H5 N)'
_chemical_formula_sum     'C44 H32 N2'
_chemical_formula_iupac     'C34 H22, 2C5 H5 N'
_chemical_formula_weight     588.72
_symmetry_cell_setting     monoclinic
_symmetry_space_group_name_H-M     'P 1 21/c 1'
_symmetry_space_group_name_Hall     '-P 2ybc'
loop_
    _symmetry_equiv_pos_as_xyz
    'x, y, z'
    '-x, y+1/2, -z+1/2'
    '-x, -y, -z'
    'x, -y-1/2, z-1/2'
_cell_length_a     8.9810(18)
_cell_length_b     24.166(5)
_cell_length_c     7.2740(15)
_cell_angle_alpha     90
_cell_angle_beta     93.34(3)
_cell_angle_gamma     90
_cell_volume     1576.0(6)
_cell_formula_units_Z     2
_cell_measurement_reflns_used     5150
_cell_measurement_theta_min     2.27
_cell_measurement_theta_max     28.1
_cell_measurement_temperature     174(2)
_exptl_crystal_description     block
_exptl_crystal_colour     colourless
_exptl_crystal_size_max     0.16
_exptl_crystal_size_mid     0.16
_exptl_crystal_size_min     0.15
_exptl_crystal_density_diffrn     1.241
_exptl_crystal_density_method     'not measured'
_exptl_crystal_F_000     620
_exptl_absorpt_coefficient_mu     0.072
_exptl_absorpt_correction_type     none
_diffrn_ambient_temperature     174(2)
_diffrn_radiation_type     MoK\a
_diffrn_radiation_wavelength     0.71073
_diffrn_measurement_device_type     'Bruker SMART CCD area-detector'
_diffrn_measurement_method     '\f and \w scans'
_diffrn_reflns_number     16543
_diffrn_reflns_av_R_equivalents     0.0255
_diffrn_reflns_theta_min     1.69
_diffrn_reflns_theta_max     28.29
_diffrn_reflns_theta_full     28.29
_diffrn_measured_fraction_theta_max     0.998
_diffrn_measured_fraction_theta_full     0.998
_diffrn_reflns_limit_h_min     -11
_diffrn_reflns_limit_h_max     11
_diffrn_reflns_limit_k_min     -31
_diffrn_reflns_limit_k_max     32
_diffrn_reflns_limit_l_min     -9
_diffrn_reflns_limit_l_max     9
_reflns_number_total     3897
_reflns_number_gt     3121
_reflns_threshold_expression     I>2\s(I)
_refine_ls_structure_factor_coef     Fsqd
_refine_ls_matrix_type     full
_refine_ls_R_factor_gt     0.0436
_refine_ls_wR_factor_ref     0.1155
_refine_ls_goodness_of_fit_ref     1.026
_refine_ls_restrained_S_all     1.026
_refine_ls_number_reflns     3897
_refine_ls_number_parameters     208
_refine_ls_number_restraints     0
_refine_ls_hydrogen_treatment     constr
_refine_ls_weighting_scheme     calc
_refine_ls_weighting_details
         'calc w=1/[\s^2^(Fo^2^)+(0.0481P)^2^+0.4153P] where P=(Fo^2^+2Fc^2^)/3'
_refine_ls_shift/su_max     0.001
_refine_diff_density_max     0.268
_refine_diff_density_min     -0.216
_refine_ls_extinction_method     none
loop_
    _atom_type_symbol
    _atom_type_description
    _atom_type_scat_dispersion_real
    _atom_type_scat_dispersion_imag
    _atom_type_scat_source
    C C 0.0033 0.0016 'International Tables Vol C Tables 4.2.6.8 and 6.1.1.4'
    H H 0 0 'International Tables Vol C Tables 4.2.6.8 and 6.1.1.4'
    N N 0.0061 0.0033 'International Tables Vol C Tables 4.2.6.8 and 6.1.1.4'
_computing_data_collection     'SMART (Bruker, 2002)'
_computing_cell_refinement     'SAINT (Bruker, 2002)'
_computing_data_reduction     'SAINT (Bruker, 2002)'
_computing_structure_solution     'SHELXS97 (Sheldrick, 2008)'
_computing_structure_refinement     'SHELXL97 (Sheldrick, 2008)'
_computing_molecular_graphics
                  'ORTEP-3 for Windows (Farrugia, 1997) and PLATON (Spek, 2009)'
_computing_publication_material
                                   'WinGX publication routines (Farrugia, 1999)'
loop_
    _atom_site_type_symbol
    _atom_site_label
    _atom_site_fract_x
    _atom_site_fract_y
    _atom_site_fract_z
    _atom_site_U_iso_or_equiv
    _atom_site_adp_type
    _atom_site_calc_flag
    _atom_site_refinement_flags
    _atom_site_occupancy
    _atom_site_disorder_assembly
    _atom_site_disorder_group
    C C1 0.05625(11) 0.54185(4) 0.38731(15) 0.0273(2) Uani d . 1 . .
    C C2 0.11828(13) 0.58393(5) 0.27710(17) 0.0338(3) Uani d . 1 . .
    H H2 0.0574 0.6018 0.188 0.041 Uiso calc R 1 . .
    C C3 0.26455(14) 0.59831(5) 0.29986(19) 0.0396(3) Uani d . 1 . .
    H H3 0.3027 0.6256 0.2256 0.048 Uiso calc R 1 . .
    C C4 0.35912(13) 0.57214(5) 0.43571(19) 0.0389(3) Uani d . 1 . .
    H H4 0.4591 0.5822 0.4496 0.047 Uiso calc R 1 . .
    C C5 0.30516(12) 0.53240(5) 0.54615(17) 0.0324(3) Uani d . 1 . .
    H H5 0.3687 0.5158 0.6353 0.039 Uiso calc R 1 . .
    C C6 0.15163(11) 0.51567(4) 0.52738(15) 0.0268(2) Uani d . 1 . .
    C C7 -0.09396(11) 0.52557(4) 0.36048(15) 0.0268(2) Uani d . 1 . .
    C C8 -0.19254(12) 0.55196(5) 0.21282(15) 0.0294(2) Uani d . 1 . .
    C C9 -0.26471(11) 0.60328(5) 0.24560(15) 0.0278(2) Uani d . 1 . .
    C C10 -0.24646(12) 0.63180(5) 0.41558(17) 0.0326(3) Uani d . 1 . .
    H H10 -0.1844 0.6171 0.51 0.039 Uiso calc R 1 . .
    C C11 -0.31893(14) 0.68071(5) 0.4428(2) 0.0424(3) Uani d . 1 . .
    H H11 -0.3059 0.6989 0.5553 0.051 Uiso calc R 1 . .
    C C12 -0.41311(14) 0.70367(5) 0.3013(2) 0.0459(3) Uani d . 1 . .
    H H12 -0.4615 0.737 0.3205 0.055 Uiso calc R 1 . .
    C C13 -0.43357(13) 0.67737(5) 0.1369(2) 0.0419(3) Uani d . 1 . .
    H H13 -0.4966 0.6929 0.0449 0.05 Uiso calc R 1 . .
    C C14 -0.36078(12) 0.62677(5) 0.10307(17) 0.0333(3) Uani d . 1 . .
    C C15 -0.38159(15) 0.59853(6) -0.06721(18) 0.0446(3) Uani d . 1 . .
    H H15 -0.4441 0.6136 -0.1607 0.054 Uiso calc R 1 . .
    C C16 -0.31118(16) 0.54967(7) -0.09547(18) 0.0491(4) Uani d . 1 . .
    H H16 -0.3257 0.5316 -0.2079 0.059 Uiso calc R 1 . .
    C C17 -0.21627(14) 0.52640(6) 0.04517(18) 0.0409(3) Uani d . 1 . .
    H H17 -0.1687 0.493 0.0239 0.049 Uiso calc R 1 . .
    N N18 0.26262(13) 0.69991(6) 0.82489(18) 0.0519(3) Uani d . 1 . .
    C C19 0.19358(17) 0.74566(6) 0.8706(2) 0.0503(3) Uani d . 1 . .
    H H19 0.25 0.7778 0.8841 0.06 Uiso calc R 1 . .
    C C20 0.04512(18) 0.74902(8) 0.8994(2) 0.0598(4) Uani d . 1 . .
    H H20 0.0026 0.7826 0.9302 0.072 Uiso calc R 1 . .
    C C21 -0.03967(18) 0.70250(9) 0.8825(2) 0.0664(5) Uani d . 1 . .
    H H21 -0.1409 0.7036 0.9029 0.08 Uiso calc R 1 . .
    C C22 0.0270(2) 0.65402(8) 0.8348(2) 0.0649(5) Uani d . 1 . .
    H H22 -0.0279 0.6215 0.8212 0.078 Uiso calc R 1 . .
    C C23 0.1781(2) 0.65463(7) 0.8073(2) 0.0588(4) Uani d . 1 . .
    H H23 0.2232 0.6217 0.7748 0.071 Uiso calc R 1 . .
loop_
    _atom_site_aniso_label
    _atom_site_aniso_U_11
    _atom_site_aniso_U_22
    _atom_site_aniso_U_33
    _atom_site_aniso_U_12
    _atom_site_aniso_U_13
    _atom_site_aniso_U_23
    C1 0.0250(5) 0.0259(5) 0.0313(5) 0.0001(4) 0.0047(4) -0.0023(4)
    C2 0.0320(6) 0.0325(6) 0.0373(6) -0.0009(4) 0.0052(5) 0.0035(5)
    C3 0.0358(6) 0.0362(6) 0.0479(7) -0.0078(5) 0.0111(5) 0.0043(5)
    C4 0.0252(5) 0.0408(7) 0.0512(7) -0.0072(5) 0.0066(5) -0.0028(6)
    C5 0.0238(5) 0.0333(6) 0.0402(6) -0.0009(4) 0.0015(4) -0.0037(5)
    C6 0.0238(5) 0.0255(5) 0.0315(5) 0.0007(4) 0.0038(4) -0.0040(4)
    C7 0.0252(5) 0.0254(5) 0.0298(5) 0.0015(4) 0.0019(4) -0.0029(4)
    C8 0.0255(5) 0.0329(6) 0.0298(5) -0.0010(4) 0.0019(4) 0.0001(4)
    C9 0.0215(5) 0.0301(5) 0.0319(5) -0.0034(4) 0.0015(4) 0.0034(4)
    C10 0.0269(5) 0.0322(6) 0.0383(6) -0.0001(4) -0.0007(4) -0.0020(5)
    C11 0.0362(6) 0.0365(7) 0.0546(8) 0.0003(5) 0.0033(6) -0.0098(6)
    C12 0.0325(6) 0.0305(6) 0.0748(10) 0.0043(5) 0.0053(6) 0.0014(6)
    C13 0.0273(6) 0.0391(7) 0.0590(8) 0.0016(5) -0.0010(5) 0.0169(6)
    C14 0.0242(5) 0.0377(6) 0.0379(6) -0.0032(4) -0.0001(4) 0.0094(5)
    C15 0.0379(7) 0.0612(9) 0.0338(6) -0.0026(6) -0.0071(5) 0.0092(6)
    C16 0.0494(8) 0.0666(10) 0.0303(6) -0.0016(7) -0.0047(6) -0.0088(6)
    C17 0.0407(7) 0.0451(7) 0.0366(7) 0.0031(5) 0.0006(5) -0.0087(5)
    N18 0.0425(6) 0.0580(8) 0.0549(7) 0.0085(5) -0.0004(5) 0.0005(6)
    C19 0.0489(8) 0.0498(8) 0.0515(8) -0.0012(6) -0.0031(6) -0.0031(7)
    C20 0.0540(9) 0.0713(11) 0.0545(9) 0.0175(8) 0.0065(7) -0.0048(8)
    C21 0.0395(8) 0.1033(15) 0.0563(10) -0.0012(9) 0.0011(7) 0.0171(10)
    C22 0.0730(11) 0.0685(11) 0.0503(9) -0.0279(9) -0.0201(8) 0.0170(8)
    C23 0.0767(11) 0.0469(9) 0.0515(9) 0.0112(8) -0.0073(8) -0.0021(7)
_geom_special_details
;
All e.s.d.'s (except the e.s.d. in the dihedral angle between two l.s. planes)
are estimated using the full covariance matrix. The cell e.s.d.'s are taken
into account individually in the estimation of e.s.d.'s in distances, angles
and torsion angles; correlations between e.s.d.'s in cell parameters are only
used when they are defined by crystal symmetry. An approximate (isotropic)
treatment of cell e.s.d.'s is used for estimating e.s.d.'s involving l.s.
planes.
;
loop_
    _geom_bond_atom_site_label_1
    _geom_bond_atom_site_label_2
    _geom_bond_site_symmetry_2
    _geom_bond_distance
    _geom_bond_publ_flag
    C1 C7 . 1.4079(15) ?
    C1 C2 . 1.4281(16) ?
    C1 C6 . 1.4388(16) ?
    C2 C3 . 1.3596(17) ?
    C2 H2 . 0.93 ?
    C3 C4 . 1.4143(19) ?
    C3 H3 . 0.93 ?
    C4 C5 . 1.3593(17) ?
    C4 H4 . 0.93 ?
    C5 C6 . 1.4358(15) ?
    C5 H5 . 0.93 ?
    C6 C7 3_566 1.4057(15) ?
    C7 C6 3_566 1.4057(15) ?
    C7 C8 . 1.4944(16) ?
    C8 C17 . 1.3725(17) ?
    C8 C9 . 1.4260(15) ?
    C9 C10 . 1.4166(16) ?
    C9 C14 . 1.4273(16) ?
    C10 C11 . 1.3693(17) ?
    C10 H10 . 0.93 ?
    C11 C12 . 1.408(2) ?
    C11 H11 . 0.93 ?
    C12 C13 . 1.357(2) ?
    C12 H12 . 0.93 ?
    C13 C14 . 1.4149(18) ?
    C13 H13 . 0.93 ?
    C14 C15 . 1.4170(19) ?
    C15 C16 . 1.361(2) ?
    C15 H15 . 0.93 ?
    C16 C17 . 1.4099(19) ?
    C16 H16 . 0.93 ?
    C17 H17 . 0.93 ?
    N18 C19 . 1.3197(19) ?
    N18 C23 . 1.333(2) ?
    C19 C20 . 1.364(2) ?
    C19 H19 . 0.93 ?
    C20 C21 . 1.359(3) ?
    C20 H20 . 0.93 ?
    C21 C22 . 1.370(3) ?
    C21 H21 . 0.93 ?
    C22 C23 . 1.383(3) ?
    C22 H22 . 0.93 ?
    C23 H23 . 0.93 ?
loop_
    _geom_angle_atom_site_label_1
    _geom_angle_atom_site_label_2
    _geom_angle_atom_site_label_3
    _geom_angle_site_symmetry_1
    _geom_angle_site_symmetry_3
    _geom_angle
    _geom_angle_publ_flag
    C7 C1 C2 . . 121.55(10) ?
    C7 C1 C6 . . 120.10(10) ?
    C2 C1 C6 . . 118.35(10) ?
    C3 C2 C1 . . 121.30(11) ?
    C3 C2 H2 . . 119.4 ?
    C1 C2 H2 . . 119.4 ?
    C2 C3 C4 . . 120.49(11) ?
    C2 C3 H3 . . 119.8 ?
    C4 C3 H3 . . 119.8 ?
    C5 C4 C3 . . 120.57(11) ?
    C5 C4 H4 . . 119.7 ?
    C3 C4 H4 . . 119.7 ?
    C4 C5 C6 . . 121.07(11) ?
    C4 C5 H5 . . 119.5 ?
    C6 C5 H5 . . 119.5 ?
    C7 C6 C5 3_566 . 121.91(10) ?
    C7 C6 C1 3_566 . 119.89(9) ?
    C5 C6 C1 . . 118.19(10) ?
    C6 C7 C1 3_566 . 120.01(10) ?
    C6 C7 C8 3_566 . 119.79(9) ?
    C1 C7 C8 . . 120.20(10) ?
    C17 C8 C9 . . 119.43(11) ?
    C17 C8 C7 . . 120.09(11) ?
    C9 C8 C7 . . 120.47(10) ?
    C10 C9 C8 . . 122.58(10) ?
    C10 C9 C14 . . 118.34(11) ?
    C8 C9 C14 . . 119.07(10) ?
    C11 C10 C9 . . 120.96(11) ?
    C11 C10 H10 . . 119.5 ?
    C9 C10 H10 . . 119.5 ?
    C10 C11 C12 . . 120.33(13) ?
    C10 C11 H11 . . 119.8 ?
    C12 C11 H11 . . 119.8 ?
    C13 C12 C11 . . 120.29(12) ?
    C13 C12 H12 . . 119.9 ?
    C11 C12 H12 . . 119.9 ?
    C12 C13 C14 . . 121.19(12) ?
    C12 C13 H13 . . 119.4 ?
    C14 C13 H13 . . 119.4 ?
    C13 C14 C15 . . 121.98(12) ?
    C13 C14 C9 . . 118.89(12) ?
    C15 C14 C9 . . 119.13(12) ?
    C16 C15 C14 . . 120.74(12) ?
    C16 C15 H15 . . 119.6 ?
    C14 C15 H15 . . 119.6 ?
    C15 C16 C17 . . 120.21(12) ?
    C15 C16 H16 . . 119.9 ?
    C17 C16 H16 . . 119.9 ?
    C8 C17 C16 . . 121.42(13) ?
    C8 C17 H17 . . 119.3 ?
    C16 C17 H17 . . 119.3 ?
    C19 N18 C23 . . 116.01(14) ?
    N18 C19 C20 . . 124.50(15) ?
    N18 C19 H19 . . 117.8 ?
    C20 C19 H19 . . 117.8 ?
    C21 C20 C19 . . 118.96(16) ?
    C21 C20 H20 . . 120.5 ?
    C19 C20 H20 . . 120.5 ?
    C20 C21 C22 . . 118.66(15) ?
    C20 C21 H21 . . 120.7 ?
    C22 C21 H21 . . 120.7 ?
    C21 C22 C23 . . 118.33(16) ?
    C21 C22 H22 . . 120.8 ?
    C23 C22 H22 . . 120.8 ?
    N18 C23 C22 . . 123.54(16) ?
    N18 C23 H23 . . 118.2 ?
    C22 C23 H23 . . 118.2 ?
loop_
    _geom_hbond_atom_site_label_D
    _geom_hbond_atom_site_label_H
    _geom_hbond_atom_site_label_A
    _geom_hbond_site_symmetry_A
    _geom_hbond_distance_DH
    _geom_hbond_distance_HA
    _geom_hbond_distance_DA
    _geom_hbond_angle_DHA
    _geom_hbond_publ_flag
    C13 H13 N18 1_454 0.93 2.62 3.4887(19) 156 yes
    C4 H4 Cg1 1_655 0.93 2.86 3.6026(15) 138 yes
    C16 H16 Cg2 3_565 0.93 2.85 3.6177(18) 141 yes
