# Supplementary material for: anti-9,10-Di(1-naphth­yl)anthracene pyridine disolvate
Source: Acta Crystallogr Sect E Struct Rep Online. 2009 Oct 23;65(Pt 11):o2842. doi: 10.1107/S1600536809042706 (PMC2971459; doi:10.1107/S1600536809042706)
Supplement: Supplementary file 2 [file e-65-o2842-Isup2.hkl]

#
# h,k,l, Fc-squared, Fo-squared, sigma(Fo-squared) and status flag
#
data_I
_shelx_title ' [C34H22](pyridine)2 in P2(1)/c'
_shelx_refln_list_code          4
_shelx_F_calc_maximum      193.93
_exptl_crystal_F_000       620.00
_reflns_d_resolution_high  0.7498
 
loop_
 _symmetry_equiv_pos_as_xyz
 'x, y, z'
 '-x, y+1/2, -z+1/2'
 '-x, -y, -z'
 'x, -y-1/2, z-1/2'
 
_cell_length_a     8.9810
_cell_length_b    24.1660
_cell_length_c     7.2740
_cell_angle_alpha  90.000
_cell_angle_beta   93.340
_cell_angle_gamma  90.000
 
_shelx_F_squared_multiplier     1.000
 
loop_
 _refln_index_h
 _refln_index_k
 _refln_index_l
 _refln_F_squared_calc
 _refln_F_squared_meas
 _refln_F_squared_sigma
 _refln_observed_status
   1   0   0     1999.17     1885.05     19.91 o
   2   0   0     8585.53     8212.00    100.84 o
   3   0   0     2312.34     2311.14     24.67 o
   4   0   0      134.74      128.82      2.63 o
   5   0   0       96.85       82.05      1.95 o
   6   0   0      110.81       92.85      2.25 o
   7   0   0        0.40        0.22      0.66 o
   8   0   0       28.32       25.85      2.53 o
   9   0   0       63.85       49.51      4.37 o
  10   0   0       53.87       44.57      4.08 o
  11   0   0        5.16        3.48      2.16 o
   1   1   0       32.57       27.27      0.51 o
   2   1   0     8476.58     7921.45     61.96 o
   3   1   0     1178.26     1095.75      8.61 o
   4   1   0      101.78      124.86      1.59 o
   5   1   0        1.66        3.55      0.41 o
   6   1   0        9.35       11.76      0.64 o
   7   1   0       22.01       26.53      1.18 o
   8   1   0        3.08        1.18      0.69 o
   9   1   0       21.15       21.32      1.95 o
  10   1   0       43.27       42.79      2.96 o
  11   1   0       12.82       17.51      2.18 o
   0   2   0     1088.10     1054.35     25.94 o
   1   2   0      239.99      279.88      2.68 o
   2   2   0     3324.32     3187.78     24.85 o
   3   2   0      138.25      147.22      1.64 o
   4   2   0     1422.14     1476.22     11.57 o
   5   2   0      698.40      744.12      6.44 o
   6   2   0       72.17       63.17      1.40 o
   7   2   0      114.15      117.95      2.20 o
   8   2   0        8.47        7.97      0.91 o
   9   2   0        0.46        0.27      0.85 o
  10   2   0       17.30       19.24      1.75 o
  11   2   0       11.12       14.32      2.06 o
   1   3   0     2135.78     2130.42     22.75 o
   2   3   0        2.23        0.72      0.23 o
   3   3   0     2928.99     2892.19     23.25 o
   4   3   0      341.28      372.35      3.50 o
   5   3   0       55.27       53.34      1.25 o
   6   3   0      387.21      398.64      4.34 o
   7   3   0       23.01       27.98      1.15 o
   8   3   0       44.97       34.79      1.68 o
   9   3   0        5.65        1.45      0.91 o
  10   3   0       79.05       62.23      2.69 o
  11   3   0        5.57        7.44      2.06 o
   0   4   0       27.32       16.93      1.44 o
   1   4   0     3541.01     3456.86     62.77 o
   2   4   0      452.51      438.27      3.76 o
   3   4   0      776.11      819.23      7.41 o
   4   4   0       19.57       27.68      0.80 o
   5   4   0       11.95       11.68      0.72 o
   6   4   0      108.61      112.22      2.00 o
   7   4   0        3.78        3.85      0.66 o
   8   4   0      723.66      643.92      8.57 o
   9   4   0        0.21       -0.56      0.84 o
  10   4   0      113.69      107.71      4.58 o
  11   4   0       98.22      107.13      9.37 o
   1   5   0     1163.36     1125.26     11.08 o
   2   5   0     1077.97     1075.54      9.22 o
   3   5   0      557.51      577.27      6.79 o
   4   5   0      523.43      546.71      5.11 o
   5   5   0       14.16       10.38      0.60 o
   6   5   0        0.01        0.26      0.43 o
   7   5   0        0.10        0.53      0.56 o
   8   5   0       20.59       14.91      1.33 o
   9   5   0      159.69      158.51      3.91 o
  10   5   0        0.03        0.47      1.13 o
  11   5   0       66.83       59.81      5.35 o
   0   6   0       13.81        5.04      1.08 o
   1   6   0       20.81       20.58      0.58 o
   2   6   0      112.35      118.15      1.44 o
   3   6   0      143.53      138.33      2.52 o
   4   6   0        7.08        3.42      0.41 o
   5   6   0        0.04        0.13      0.33 o
   6   6   0       47.51       41.25      1.41 o
   7   6   0      153.66      151.78      3.12 o
   8   6   0      186.74      165.56      3.43 o
   9   6   0       65.14       73.73      2.71 o
  10   6   0        0.41       -0.96      1.01 o
  11   6   0       63.22       64.36      3.24 o
   1   7   0      678.40      635.69      9.40 o
   2   7   0      543.55      550.61      5.89 o
   3   7   0      137.12      148.06      2.38 o
   4   7   0      110.32      118.34      1.74 o
   5   7   0       75.79       74.89      1.56 o
   6   7   0        2.75        5.02      0.64 o
   7   7   0      125.99      135.52      2.94 o
   8   7   0      162.32      137.52      3.04 o
   9   7   0      360.10      341.34      6.32 o
  10   7   0      172.91      166.32      5.68 o
  11   7   0       21.62       27.74      2.65 o
   0   8   0      132.02      128.60      5.04 o
   1   8   0     1169.53     1160.59     27.67 o
   2   8   0      219.39      213.91      3.22 o
   3   8   0      468.03      465.70      4.46 o
   4   8   0       37.51       30.59      0.84 o
   5   8   0      102.71       91.31      1.58 o
   6   8   0        1.84        2.69      0.61 o
   7   8   0       73.55       64.42      1.97 o
   8   8   0      236.54      252.98      4.49 o
   9   8   0       37.41       35.97      2.00 o
  10   8   0       45.43       42.91      2.89 o
  11   8   0       16.13       14.27      1.93 o
   1   9   0       22.51       27.16      0.92 o
   2   9   0        1.17        0.87      0.34 o
   3   9   0     1142.20     1159.53     10.11 o
   4   9   0        2.44        1.79      0.37 o
   5   9   0        9.11        7.37      0.61 o
   6   9   0       77.08       76.20      1.95 o
   7   9   0     1151.10     1080.74     12.35 o
   8   9   0      704.81      667.04      8.75 o
   9   9   0      139.74      139.14      3.71 o
  10   9   0       24.62       26.49      2.04 o
  11   9   0        0.34       -0.09      1.14 o
   0  10   0      102.34       91.13      4.32 o
   1  10   0     1653.21     1777.83     25.14 o
   2  10   0       79.51       87.48      2.20 o
   3  10   0       44.14       58.75      1.25 o
   4  10   0       12.09        9.25      0.49 o
   5  10   0      133.57      120.42      2.20 o
   6  10   0      632.86      596.16      7.40 o
   7  10   0      442.83      436.20      6.09 o
   8  10   0      571.82      574.35      7.76 o
   9  10   0       15.34       22.62      1.88 o
  10  10   0       35.69       40.78      3.16 o
  11  10   0        2.29        1.70      1.24 o
   1  11   0     1164.73     1124.04     20.19 o
   2  11   0       91.80       95.47      1.61 o
   3  11   0     1246.40     1267.24     11.69 o
   4  11   0        7.08        4.12      0.46 o
   5  11   0       17.59       14.09      0.83 o
   6  11   0      841.59      812.69      9.50 o
   7  11   0       31.57       32.36      1.54 o
   8  11   0       57.03       59.07      2.09 o
   9  11   0       12.18        8.77      1.18 o
  10  11   0        0.09        0.24      0.99 o
  11  11   0       14.66       22.31      4.00 o
   0  12   0      503.22      512.94     15.49 o
   1  12   0       59.03       55.47      3.60 o
   2  12   0      308.50      352.91      4.56 o
   3  12   0      487.14      529.31      7.33 o
   4  12   0      247.66      265.41      3.76 o
   5  12   0       18.66       21.38      0.99 o
   6  12   0      150.22      143.69      2.79 o
   7  12   0       48.39       48.36      1.72 o
   8  12   0       26.99       26.59      1.52 o
   9  12   0       35.84       38.34      1.84 o
  10  12   0        1.07       -0.89      0.98 o
  11  12   0        8.48        9.11      1.86 o
   1  13   0      482.37      485.93     15.13 o
   2  13   0      393.66      447.84      5.45 o
   3  13   0       40.22       41.11      1.45 o
   4  13   0       51.45       59.94      1.71 o
   5  13   0       61.35       55.97      1.85 o
   6  13   0       36.42       36.95      1.49 o
   7  13   0       94.42       97.71      2.38 o
   8  13   0       79.90       72.83      2.28 o
   9  13   0       11.28       11.17      1.27 o
  10  13   0        2.25        3.98      1.18 o
   0  14   0     1675.63     1720.38     45.03 o
   1  14   0        0.10        0.72      1.08 o
   2  14   0      151.30      150.91      2.29 o
   3  14   0       80.77       80.43      2.03 o
   4  14   0      212.25      213.06      3.74 o
   5  14   0      104.68       97.21      1.80 o
   6  14   0       51.85       47.46      2.10 o
   7  14   0        0.88        0.51      0.91 o
   8  14   0      263.85      257.53      5.76 o
   9  14   0        1.18        0.29      0.81 o
  10  14   0       19.83       20.52      1.82 o
   1  15   0     1090.55     1133.23     31.34 o
   2  15   0      117.73      119.68      2.16 o
   3  15   0        7.43        9.55      0.79 o
   4  15   0       25.04       26.79      1.20 o
   5  15   0      416.66      403.51      6.39 o
   6  15   0      226.30      217.93      3.71 o
   7  15   0       68.30       65.84      1.94 o
   8  15   0       12.99       12.54      1.14 o
   9  15   0       11.83       10.69      1.21 o
  10  15   0        6.14        7.03      1.38 o
   0  16   0       76.24       78.17      5.04 o
   1  16   0      308.65      330.32     11.89 o
   2  16   0        0.92        0.60      0.29 o
   3  16   0        2.45        3.15      0.62 o
   4  16   0        9.16       14.93      1.51 o
   5  16   0      111.49       97.46      2.96 o
   6  16   0       77.33       72.14      2.62 o
   7  16   0       48.98       47.18      1.64 o
   8  16   0        5.09        3.82      1.11 o
   9  16   0       12.65       10.47      1.29 o
  10  16   0       48.23       60.74      2.58 o
   1  17   0       63.71       73.48      5.04 o
   2  17   0        2.03        2.75      0.93 o
   3  17   0        0.31        0.41      0.57 o
   4  17   0       99.04       98.16      2.81 o
   5  17   0      234.03      238.94      4.47 o
   6  17   0        4.80        4.65      0.94 o
   7  17   0        2.29        0.80      0.87 o
   8  17   0       15.80       15.90      1.31 o
   9  17   0        4.44        4.65      0.95 o
  10  17   0       14.33       12.93      1.48 o
   0  18   0      866.23      832.45     24.85 o
   1  18   0      105.08       99.06      6.12 o
   2  18   0        5.85        4.81      0.97 o
   3  18   0        0.00        0.40      0.44 o
   4  18   0       24.18       25.07      2.34 o
   5  18   0       62.81       63.21      3.17 o
   6  18   0       56.80       54.36      2.16 o
   7  18   0       12.99       15.17      2.08 o
   8  18   0        8.94        4.78      1.47 o
   9  18   0       13.07       20.63      1.81 o
   1  19   0      131.84      125.35      7.20 o
   2  19   0       55.47       65.12      2.54 o
   3  19   0        8.04        7.40      1.66 o
   4  19   0      150.79      154.82      5.10 o
   5  19   0      198.75      195.82      3.98 o
   6  19   0        3.44        3.09      0.87 o
   7  19   0       27.01       23.66      1.92 o
   8  19   0        1.61        3.82      1.05 o
   9  19   0        8.58       11.50      1.61 o
   0  20   0       79.68       72.76      5.40 o
   1  20   0       87.86       87.70      2.61 o
   2  20   0        9.15        8.31      1.44 o
   3  20   0        0.90        0.76      1.98 o
   4  20   0      291.79      265.86      4.94 o
   5  20   0       99.30       94.19      2.86 o
   6  20   0       23.57       27.34      2.86 o
   7  20   0       30.01       32.43      1.91 o
   8  20   0       11.93       16.43      1.55 o
   9  20   0      219.79      250.42      5.44 o
   1  21   0      117.27      121.15      4.68 o
   2  21   0        8.98       13.66      1.62 o
   3  21   0       45.37       41.59      2.45 o
   4  21   0       50.85       50.12      1.66 o
   5  21   0        0.84        1.46      0.76 o
   6  21   0       19.21       18.16      1.33 o
   7  21   0        7.90       11.39      1.33 o
   8  21   0        4.81        4.87      1.15 o
   9  21   0       41.76       45.99      2.71 o
   0  22   0       50.03       54.75      5.40 o
   1  22   0       44.25       44.97      1.99 o
   2  22   0        5.07        4.30      1.26 o
   3  22   0       25.71       23.42      2.34 o
   4  22   0        9.65       10.70      1.12 o
   5  22   0       55.45       49.44      1.86 o
   6  22   0        1.12        0.00      0.78 o
   7  22   0        0.39        1.48      1.04 o
   8  22   0        5.75        9.57      1.36 o
   1  23   0      146.49      153.52      4.40 o
   2  23   0       39.01       40.01      4.68 o
   3  23   0       47.61       40.95      2.67 o
   4  23   0       34.41       31.97      1.68 o
   5  23   0        1.43        2.97      0.74 o
   6  23   0        0.63       -0.09      0.86 o
   7  23   0       53.21       57.83      4.06 o
   8  23   0        2.17        0.47      0.98 o
   1  24   0        2.37        2.34      0.99 o
   2  24   0       66.35       62.88      3.06 o
   3  24   0       19.18       17.64      1.15 o
   4  24   0        8.18        8.75      1.55 o
   5  24   0        9.60        7.81      3.12 o
   6  24   0        0.42        0.55      0.82 o
   7  24   0       11.79       15.49      1.48 o
   1  25   0       30.90       31.64      1.96 o
   2  25   0      233.20      219.25      6.32 o
   3  25   0        5.16        6.67      0.88 o
   4  25   0        2.82        4.48      1.05 o
   5  25   0        8.93        8.08      2.58 o
   6  25   0       30.80       34.79      1.82 o
   7  25   0        7.35       10.10      1.46 o
   0  26   0      127.80      128.96      4.32 o
   1  26   0       11.12        8.14      1.29 o
   2  26   0       65.52       69.12      3.43 o
   3  26   0       24.18       29.07      1.62 o
   4  26   0        2.03        1.70      1.00 o
   5  26   0       12.04        9.84      1.42 o
   6  26   0       28.97       34.87      2.95 o
   7  26   0        6.28        2.40      0.97 o
   1  27   0       69.41       62.00      4.50 o
   2  27   0       55.33       54.30      3.15 o
   3  27   0       38.91       45.68      3.78 o
   4  27   0        0.08       -1.21      1.21 o
   5  27   0       20.13       24.28      2.24 o
   6  27   0        9.13        9.84      1.58 o
   0  28   0        0.95        1.44      1.08 o
   1  28   0       24.18       25.04      1.40 o
   2  28   0        4.52        5.10      1.53 o
   3  28   0       77.16       85.72      4.25 o
   4  28   0       12.11       13.11      1.53 o
   5  28   0       13.52       16.50      1.81 o
   1  29   0       41.02       39.05      1.99 o
   2  29   0       65.01       79.10      3.98 o
   3  29   0       77.27       75.28      2.67 o
   4  29   0        0.11       -0.60      1.05 o
   5  29   0        0.62        1.00      1.11 o
   0  30   0        0.88        1.08      1.44 o
   1  30   0       63.07       69.90      3.78 o
   2  30   0       18.46       23.08      2.50 o
   3  30   0       72.31       78.60      5.84 o
   4  30   0       53.90       60.67      2.79 o
   1  31   0        3.73        3.40      1.80 o
   2  31   0        1.58       -0.72      1.98 o
   3  31   0        2.87        1.29      2.00 o
   0  32   0        0.66        2.88      1.44 o
   1  32   0        0.00        1.52      1.13 o
 -11   1   1       11.38       12.66      2.10 o
 -10   1   1       67.11       60.79      3.19 o
  -9   1   1      110.28       89.57      3.66 o
  -8   1   1        7.50        6.10      0.84 o
  -7   1   1       42.66       42.79      1.31 o
  -6   1   1       22.68       28.01      1.03 o
  -5   1   1      543.12      597.65      5.42 o
  -4   1   1     1639.44     1662.10     12.99 o
  -3   1   1      377.75      383.94      3.45 o
  -2   1   1       81.01       80.04      1.11 o
  -1   1   1     4185.85     4173.47     32.39 o
   0   1   1      563.23      543.74      5.03 o
   1   1   1      218.32      218.18      2.23 o
   2   1   1      242.49      233.53      2.25 o
   3   1   1      617.06      581.82      4.86 o
   4   1   1      296.29      290.05      2.90 o
   5   1   1     1130.45     1202.20      9.80 o
   6   1   1       38.32       43.09      1.21 o
   7   1   1       35.45       34.55      1.35 o
   8   1   1        1.19        2.36      0.71 o
   9   1   1        6.06        5.45      0.97 o
  10   1   1        6.88        8.36      1.82 o
  11   1   1        0.24        0.59      2.29 o
 -11   2   1       57.65       65.10      4.09 o
 -10   2   1       80.06       87.16      3.64 o
  -9   2   1       45.99       40.23      2.12 o
  -8   2   1       34.68       31.25      2.15 o
  -7   2   1       16.25       17.15      0.96 o
  -6   2   1      101.31      106.29      1.72 o
  -5   2   1      629.97      644.04      5.73 o
  -4   2   1        8.83        8.95      0.50 o
  -3   2   1     1224.24     1191.46      9.88 o
  -2   2   1     5116.96     5039.38     39.04 o
  -1   2   1        1.35       -0.20      0.26 o
   0   2   1     4125.20     3872.72     39.53 o
   1   2   1     3565.26     3464.06     30.08 o
   2   2   1      170.48      148.03      1.85 o
   3   2   1     1896.97     1849.46     14.94 o
   4   2   1       99.64       99.60      1.42 o
   5   2   1        9.19       13.46      0.62 o
   6   2   1     1039.15     1028.38      9.33 o
   7   2   1        3.51        1.30      0.62 o
   8   2   1       52.42       50.90      1.85 o
   9   2   1        0.39        0.04      0.81 o
  10   2   1        0.06        0.02      1.01 o
  11   2   1        8.15        9.90      1.82 o
 -11   3   1      128.24      133.06      5.53 o
 -10   3   1       66.79       64.65      3.94 o
  -9   3   1      176.12      160.47      4.22 o
  -8   3   1       70.88       56.25      2.08 o
  -7   3   1       38.05       38.79      1.44 o
  -6   3   1       11.87       11.92      0.68 o
  -5   3   1      232.14      243.73      2.72 o
  -4   3   1      279.48      327.18      3.20 o
  -3   3   1       48.55       45.68      0.83 o
  -2   3   1     8353.29     8146.18     60.09 o
  -1   3   1      274.76      274.24      2.44 o
   0   3   1     3613.72     3549.75     34.44 o
   1   3   1     5125.35     4970.44     47.88 o
   2   3   1      198.77      199.84      2.07 o
   3   3   1       12.65       14.90      0.55 o
   4   3   1      721.38      724.39      6.50 o
   5   3   1      154.15      168.21      2.25 o
   6   3   1        3.69        5.82      0.65 o
   7   3   1       22.13       17.31      1.07 o
   8   3   1       62.10       62.38      1.99 o
   9   3   1       21.69       18.67      1.61 o
  10   3   1       14.70       14.80      1.63 o
  11   3   1       11.31       14.21      2.00 o
 -11   4   1       97.62      105.55      4.90 o
 -10   4   1       22.87       19.42      1.98 o
  -9   4   1       51.83       55.26      2.45 o
  -8   4   1       90.53       79.17      2.56 o
  -7   4   1        9.13       12.25      0.95 o
  -6   4   1        0.66        0.38      0.40 o
  -5   4   1      350.34      340.63      3.47 o
  -4   4   1     1962.76     2008.00     15.49 o
  -3   4   1     1350.35     1349.65     10.51 o
  -2   4   1     4562.07     4566.58     40.24 o
  -1   4   1    37609.73    34899.07    336.37 o
   0   4   1     6200.80     6008.10     81.44 o
   1   4   1       20.34       26.60      0.84 o
   2   4   1      107.30      101.31      1.16 o
   3   4   1       61.51       60.01      1.07 o
   4   4   1        0.03        0.15      0.31 o
   5   4   1      106.16      107.36      1.72 o
   6   4   1       40.18       33.23      1.14 o
   7   4   1      279.31      293.39      3.93 o
   8   4   1       66.19       72.74      2.85 o
   9   4   1       36.15       31.15      1.87 o
  10   4   1        5.28        2.42      1.10 o
  11   4   1       40.00       45.50      3.44 o
 -11   5   1        0.72        1.74      1.70 o
 -10   5   1       91.51       91.67      3.73 o
  -9   5   1      128.95      127.51      3.48 o
  -8   5   1        8.32        7.33      0.96 o
  -7   5   1       70.63       73.35      1.93 o
  -6   5   1        7.65        7.14      0.61 o
  -5   5   1       79.49       84.26      1.44 o
  -4   5   1     2470.39     2586.64     19.70 o
  -3   5   1     1844.73     1854.05     16.15 o
  -2   5   1       73.57       68.32      1.28 o
  -1   5   1     1649.85     1629.78     17.64 o
   0   5   1       61.55       66.18      1.64 o
   1   5   1     4509.02     4283.86     49.68 o
   2   5   1      321.01      299.78      3.19 o
   3   5   1        5.16        7.14      0.37 o
   4   5   1      686.70      705.86      8.00 o
   5   5   1      132.19      127.97      1.95 o
   6   5   1      615.77      561.02      5.99 o
   7   5   1      178.87      176.96      2.93 o
   8   5   1       14.58        9.85      1.37 o
   9   5   1        5.14        5.50      1.31 o
  10   5   1        0.78       -0.57      1.03 o
  11   5   1       10.06       14.45      1.94 o
 -11   6   1       18.14       22.68      2.81 o
 -10   6   1      236.56      241.32      5.62 o
  -9   6   1       10.24        8.53      1.30 o
  -8   6   1      121.65      121.71      3.13 o
  -7   6   1       53.33       50.33      1.78 o
  -6   6   1       21.82       16.36      0.97 o
  -5   6   1     1399.48     1379.72     11.84 o
  -4   6   1      476.84      482.19      4.68 o
  -3   6   1     2411.48     2547.73     23.17 o
  -2   6   1     6931.26     7041.97     61.96 o
  -1   6   1     2874.68     2808.89     43.95 o
   0   6   1        6.52        8.18      0.49 o
   1   6   1      656.73      578.74      7.54 o
   2   6   1      523.08      555.80      5.91 o
   3   6   1      269.13      273.55      2.69 o
   4   6   1     1002.26     1094.12     13.51 o
   5   6   1       94.26       81.40      1.54 o
   6   6   1        9.37       10.20      0.90 o
   7   6   1      577.78      555.26      6.72 o
   8   6   1      454.00      434.87      7.01 o
   9   6   1       21.37       24.24      1.96 o
  10   6   1       15.67       17.82      1.89 o
  11   6   1        1.45        3.32      1.42 o
 -11   7   1       11.00       10.39      1.97 o
 -10   7   1        0.96        1.35      1.54 o
  -9   7   1       43.15       43.63      2.15 o
  -8   7   1       25.18       20.35      1.37 o
  -7   7   1      120.94      119.51      2.70 o
  -6   7   1        0.64        1.09      0.56 o
  -5   7   1      312.29      283.99      3.28 o
  -4   7   1     1097.33     1084.45     10.02 o
  -3   7   1       28.52       23.02      0.91 o
  -2   7   1       73.53       69.69      1.02 o
  -1   7   1     2237.11     2222.45     23.57 o
   0   7   1        8.52        9.34      0.58 o
   1   7   1       96.39       89.95      2.10 o
   2   7   1     1510.74     1519.35     16.52 o
   3   7   1     1081.98     1151.61     10.91 o
   4   7   1       69.34       84.50      1.40 o
   5   7   1        1.16        1.26      0.40 o
   6   7   1       76.15       71.41      1.60 o
   7   7   1       65.03       72.08      2.52 o
   8   7   1       14.40       17.46      1.52 o
   9   7   1      177.99      153.76      3.84 o
  10   7   1        0.82        1.88      1.12 o
  11   7   1       20.72       24.24      2.32 o
 -11   8   1        0.22        1.00      1.21 o
 -10   8   1       27.71       25.50      1.98 o
  -9   8   1       34.61       29.80      1.93 o
  -8   8   1       15.32       15.49      1.31 o
  -7   8   1       20.71       20.92      1.29 o
  -6   8   1       90.94       83.24      2.11 o
  -5   8   1       76.31       92.34      1.91 o
  -4   8   1       89.46       90.92      1.59 o
  -3   8   1      559.98      565.05      5.81 o
  -2   8   1      415.40      467.45      6.10 o
  -1   8   1      425.76      455.72      7.50 o
   0   8   1      883.85      852.18     11.95 o
   1   8   1      118.15      124.87      2.83 o
   2   8   1      222.90      218.74      4.73 o
   3   8   1      168.75      177.58      2.23 o
   4   8   1        6.15        6.56      0.41 o
   5   8   1        7.92        9.50      0.74 o
   6   8   1       15.03       13.47      0.91 o
   7   8   1      760.04      696.34      8.03 o
   8   8   1      162.12      131.14      3.39 o
   9   8   1       94.56       91.86      3.96 o
  10   8   1       10.51       14.61      1.80 o
  11   8   1        2.36        0.54      1.30 o
 -11   9   1       16.61       15.98      2.79 o
 -10   9   1        2.80        2.01      1.16 o
  -9   9   1       79.08       81.59      2.58 o
  -8   9   1        1.65        3.12      0.84 o
  -7   9   1       16.93       19.53      1.70 o
  -6   9   1       47.35       54.18      1.71 o
  -5   9   1        2.41        2.50      0.61 o
  -4   9   1      775.59      848.65      8.57 o
  -3   9   1      832.30      917.12      8.86 o
  -2   9   1      499.61      541.51      4.62 o
  -1   9   1       46.78       51.98      1.10 o
   0   9   1        5.98        6.53      0.38 o
   1   9   1       91.61       84.30      2.55 o
   2   9   1      106.52       97.35      2.12 o
   3   9   1      503.12      583.88      8.69 o
   4   9   1       34.02       46.21      0.97 o
   5   9   1        0.15        0.99      0.49 o
   6   9   1        3.93        4.34      0.67 o
   7   9   1      584.71      593.51     10.12 o
   8   9   1        7.73        4.50      0.92 o
   9   9   1        5.45        5.85      1.16 o
  10   9   1       10.64        6.40      1.38 o
  11   9   1        5.08        7.11      1.62 o
 -11  10   1       26.28       21.71      2.10 o
 -10  10   1        2.94        4.74      1.23 o
  -9  10   1       40.74       38.92      1.90 o
  -8  10   1       86.69       84.43      2.47 o
  -7  10   1       16.71       20.25      1.31 o
  -6  10   1       53.01       41.80      1.56 o
  -5  10   1       73.33       77.42      1.87 o
  -4  10   1      380.27      393.56      4.92 o
  -3  10   1       60.69       55.81      1.12 o
  -2  10   1        7.55       12.04      0.40 o
  -1  10   1      836.26      880.97      9.77 o
   0  10   1        0.28       -0.35      0.35 o
   1  10   1       39.48       39.10      1.24 o
   2  10   1        5.96        3.26      0.57 o
   3  10   1      285.45      324.32      5.21 o
   4  10   1       14.38       13.54      0.50 o
   5  10   1      213.62      195.69      2.83 o
   6  10   1       60.78       60.32      1.74 o
   7  10   1      593.65      575.47      7.45 o
   8  10   1        0.18        0.26      0.72 o
   9  10   1        0.79        1.31      0.93 o
  10  10   1        6.73        5.98      1.32 o
  11  10   1        0.04        0.11      2.08 o
 -11  11   1       27.89       28.59      2.27 o
 -10  11   1       17.01       15.29      1.71 o
  -9  11   1        0.65        0.48      0.82 o
  -8  11   1       11.41       13.05      1.19 o
  -7  11   1       22.24       23.29      1.33 o
  -6  11   1      157.40      145.11      2.86 o
  -5  11   1       43.86       47.53      1.55 o
  -4  11   1        9.51       10.29      0.60 o
  -3  11   1       22.81       21.31      0.63 o
  -2  11   1     1197.46     1343.85     11.70 o
  -1  11   1      397.49      421.37      6.33 o
   0  11   1        3.89        7.88      0.43 o
   1  11   1      219.65      240.01      4.40 o
   2  11   1        3.89        5.07      0.57 o
   3  11   1        4.11        1.26      0.54 o
   4  11   1      344.75      365.37      4.02 o
   5  11   1      215.56      209.52      3.08 o
   6  11   1      765.65      742.38      8.74 o
   7  11   1       25.65       19.01      1.22 o
   8  11   1       30.56       30.30      1.57 o
   9  11   1       50.44       51.79      2.40 o
  10  11   1        0.54        1.44      1.04 o
  11  11   1       58.65       75.26      3.11 o
 -11  12   1        2.52        4.93      1.40 o
 -10  12   1        4.85        7.53      1.44 o
  -9  12   1       27.84       29.55      1.74 o
  -8  12   1       65.07       57.31      2.06 o
  -7  12   1       86.43       89.96      2.34 o
  -6  12   1       56.00       56.76      1.80 o
  -5  12   1        2.49        1.96      0.62 o
  -4  12   1      122.20      125.57      2.00 o
  -3  12   1        9.04        8.22      0.41 o
  -2  12   1       81.39       97.56      1.64 o
  -1  12   1      435.18      442.13      5.23 o
   0  12   1      641.18      680.27      8.48 o
   1  12   1       31.86       30.28      0.91 o
   2  12   1      113.58      118.57      3.24 o
   3  12   1       12.92       16.39      1.10 o
   4  12   1      627.20      614.06      7.36 o
   5  12   1      186.78      194.81      2.84 o
   6  12   1      180.54      167.66      3.18 o
   7  12   1       52.95       63.11      2.60 o
   8  12   1      119.61      108.82      2.72 o
   9  12   1        8.06        6.24      1.21 o
  10  12   1        3.86        1.37      1.11 o
 -10  13   1       26.60       35.26      2.37 o
  -9  13   1        9.11        4.92      1.07 o
  -8  13   1      208.93      207.26      3.97 o
  -7  13   1       97.88       93.12      2.38 o
  -6  13   1      169.99      171.05      3.15 o
  -5  13   1       95.33       92.45      2.19 o
  -4  13   1       19.12       15.94      0.87 o
  -3  13   1        0.79        1.99      0.36 o
  -2  13   1      102.10       98.76      1.89 o
  -1  13   1     1145.32     1335.92     16.12 o
   0  13   1        3.35        3.69      0.36 o
   1  13   1        3.68        3.92      0.51 o
   2  13   1      236.93      279.76      6.40 o
   3  13   1       48.69       52.27      2.06 o
   4  13   1       93.41       83.35      1.63 o
   5  13   1       25.58       17.36      1.35 o
   6  13   1       90.48       86.64      4.34 o
   7  13   1      370.96      347.26      5.11 o
   8  13   1       26.61       28.96      1.51 o
   9  13   1        0.92       -0.12      0.93 o
  10  13   1       22.75       22.89      2.54 o
 -10  14   1        0.67        0.32      1.05 o
  -9  14   1       44.52       42.31      1.98 o
  -8  14   1      164.88      154.43      3.35 o
  -7  14   1        4.95        4.46      0.81 o
  -6  14   1      429.55      427.20      6.24 o
  -5  14   1      613.06      604.18      7.78 o
  -4  14   1       27.71       28.12      0.98 o
  -3  14   1      130.68      137.65      1.85 o
  -2  14   1       62.86       77.12      1.39 o
  -1  14   1      425.52      397.52      7.51 o
   0  14   1       13.35       19.34      0.67 o
   1  14   1       47.28       56.29      1.30 o
   2  14   1        3.97        3.91      0.61 o
   3  14   1      297.88      302.87      5.85 o
   4  14   1      389.24      412.81      6.01 o
   5  14   1      737.84      717.34     10.08 o
   6  14   1       23.54       21.84      2.13 o
   7  14   1      210.90      201.19      3.81 o
   8  14   1       12.03       10.75      1.06 o
   9  14   1        0.57        2.36      0.93 o
  10  14   1        9.67        8.27      1.41 o
 -10  15   1        9.23       11.45      1.66 o
  -9  15   1       41.29       41.45      1.95 o
  -8  15   1      132.08      135.83      3.15 o
  -7  15   1       93.59       90.08      2.34 o
  -6  15   1        0.95        0.72      0.62 o
  -5  15   1      615.72      613.73      7.92 o
  -4  15   1        7.81       11.85      0.86 o
  -3  15   1      119.85      128.01      1.73 o
  -2  15   1      196.04      214.59      4.10 o
  -1  15   1       13.30       16.05      1.14 o
   0  15   1        2.37        3.62      0.54 o
   1  15   1      321.14      314.94      7.64 o
   2  15   1       44.03       52.98      1.63 o
   3  15   1       53.19       46.15      2.03 o
   4  15   1        0.03       -0.50      0.74 o
   5  15   1      243.19      242.55      4.41 o
   6  15   1       33.75       27.25      1.91 o
   7  15   1       30.48       34.86      1.39 o
   8  15   1       13.72       14.66      1.15 o
   9  15   1        0.29        0.47      0.81 o
  10  15   1        0.21       -0.13      0.93 o
 -10  16   1       64.97       79.77      3.44 o
  -9  16   1      209.56      223.78      4.40 o
  -8  16   1       18.51       18.23      1.34 o
  -7  16   1       23.16       23.26      1.31 o
  -6  16   1       17.60       16.34      1.12 o
  -5  16   1      301.85      270.79      4.76 o
  -4  16   1      500.53      473.20      5.47 o
  -3  16   1        1.32        0.95      0.52 o
  -2  16   1      194.92      201.34      4.85 o
  -1  16   1       69.89       58.98      2.02 o
   0  16   1       84.37       83.92      1.86 o
   1  16   1       23.02       18.81      0.84 o
   2  16   1        6.98        5.51      0.76 o
   3  16   1        0.01        0.33      0.69 o
   4  16   1      188.03      175.39      6.53 o
   5  16   1      291.32      292.80      6.81 o
   6  16   1        0.67       -0.21      0.72 o
   7  16   1       54.91       53.71      2.26 o
   8  16   1       44.68       46.42      2.18 o
   9  16   1        5.15        6.02      1.14 o
  10  16   1       31.65       37.69      2.69 o
 -10  17   1        1.84        2.78      1.28 o
  -9  17   1        2.60        1.48      0.91 o
  -8  17   1        4.35        2.71      0.99 o
  -7  17   1        1.48        2.38      0.76 o
  -6  17   1        4.72        3.02      0.75 o
  -5  17   1        4.57        5.90      0.81 o
  -4  17   1        7.43        8.89      0.80 o
  -3  17   1        0.14        0.12      0.49 o
  -2  17   1        9.47       10.09      0.99 o
  -1  17   1       27.35       28.74      4.14 o
   0  17   1       45.99       52.84      1.95 o
   1  17   1        7.97        4.73      0.60 o
   2  17   1       44.34       45.09      1.53 o
   3  17   1        0.22        1.55      0.78 o
   4  17   1      104.64      102.86      3.29 o
   5  17   1       87.94       83.28      3.54 o
   6  17   1        3.18        2.13      0.99 o
   7  17   1       76.86       76.76      2.69 o
   8  17   1       42.66       39.21      2.37 o
   9  17   1       16.45       20.55      1.76 o
  10  17   1       10.15       15.90      2.36 o
  -9  18   1      151.08      161.22      4.05 o
  -8  18   1        0.01        1.05      0.77 o
  -7  18   1       27.03       27.27      1.75 o
  -6  18   1       81.05       76.95      2.73 o
  -5  18   1      113.05      119.70      2.95 o
  -4  18   1      437.75      420.92      6.47 o
  -3  18   1      219.41      212.78      4.27 o
  -2  18   1        1.69        0.98      0.67 o
  -1  18   1       79.20       88.06      4.50 o
   0  18   1       32.22       30.06      1.61 o
   1  18   1        0.11        0.36      0.30 o
   2  18   1       12.50       13.90      0.96 o
   3  18   1       10.26       11.21      1.20 o
   4  18   1       63.64       59.18      3.46 o
   5  18   1      107.54      101.49      2.59 o
   6  18   1       53.25       53.89      2.11 o
   7  18   1        0.19        0.06      1.35 o
   8  18   1        0.11        0.03      0.89 o
   9  18   1        0.16        1.55      1.01 o
  -9  19   1        0.17        0.66      0.86 o
  -8  19   1       35.77       40.86      2.09 o
  -7  19   1        3.68        3.04      1.40 o
  -6  19   1       14.40       13.61      1.23 o
  -5  19   1       59.37       49.05      1.87 o
  -4  19   1       31.70       24.87      1.30 o
  -3  19   1      134.68      140.02      3.37 o
  -2  19   1      200.76      192.97     11.89 o
  -1  19   1        1.28        1.85      0.93 o
   0  19   1      327.90      329.18      6.38 o
   1  19   1       10.65       12.28      2.16 o
   2  19   1        0.35        0.86      0.73 o
   3  19   1       36.82       43.75      2.03 o
   4  19   1      129.32      124.95      3.63 o
   5  19   1      221.10      218.02      5.33 o
   6  19   1       18.26       17.18      1.40 o
   7  19   1        9.63        7.61      1.16 o
   8  19   1       25.54       27.17      1.87 o
   9  19   1        0.05        0.12      0.96 o
  -9  20   1       12.78       16.89      1.75 o
  -8  20   1        0.54        1.23      0.94 o
  -7  20   1        3.50        2.04      0.94 o
  -6  20   1        0.05       -0.35      0.73 o
  -5  20   1        0.23        1.64      0.78 o
  -4  20   1       11.61        9.72      1.05 o
  -3  20   1        7.41        1.72      0.78 o
  -2  20   1        0.67        1.62      0.93 o
  -1  20   1       15.97       17.82      3.24 o
   0  20   1       97.67      104.00      3.38 o
   1  20   1      123.30      135.86      6.66 o
   2  20   1       43.01       46.83      1.61 o
   3  20   1       28.36       26.23      1.52 o
   4  20   1       54.43       53.42      2.36 o
   5  20   1       71.52       82.14      2.34 o
   6  20   1        0.46        1.87      0.87 o
   7  20   1        1.03        1.41      0.97 o
   8  20   1        0.54       -0.58      0.88 o
   9  20   1       44.38       46.30      3.01 o
  -9  21   1        5.20        0.52      1.05 o
  -8  21   1        1.19        2.36      1.02 o
  -7  21   1        7.30        5.06      1.66 o
  -6  21   1        1.15        0.42      0.82 o
  -5  21   1        0.40        2.16      0.71 o
  -4  21   1        0.61        0.63      0.78 o
  -3  21   1       58.54       47.39      1.89 o
  -2  21   1        5.26        6.48      1.10 o
  -1  21   1        0.10        0.26      0.86 o
   0  21   1       64.94       63.29      2.78 o
   1  21   1       10.82       17.65      3.42 o
   2  21   1        1.46        3.17      1.44 o
   3  21   1       33.73       28.40      2.96 o
   4  21   1      277.30      284.99     10.29 o
   5  21   1       14.81       18.18      1.35 o
   6  21   1       46.87       45.60      2.04 o
   7  21   1       25.75       29.45      1.82 o
   8  21   1        4.40        7.17      1.83 o
  -8  22   1        2.84        3.24      1.09 o
  -7  22   1        2.62        3.61      1.04 o
  -6  22   1       26.09       22.52      1.45 o
  -5  22   1        2.86        3.03      1.48 o
  -4  22   1       43.77       38.17      1.89 o
  -3  22   1        3.21        1.55      0.71 o
  -2  22   1        3.09        2.34      0.58 o
  -1  22   1       50.77       47.67      2.50 o
   0  22   1       74.49       77.99      3.10 o
   1  22   1        2.37        2.31      1.20 o
   2  22   1      174.75      172.53      5.33 o
   3  22   1        2.18        4.35      0.86 o
   4  22   1      199.84      206.44      6.02 o
   5  22   1        0.60        0.59      0.73 o
   6  22   1        0.54        0.29      0.87 o
   7  22   1       67.22       72.10      2.66 o
   8  22   1       14.35       19.43      1.68 o
  -8  23   1       15.17       15.75      1.60 o
  -7  23   1        0.33        1.01      0.94 o
  -6  23   1        0.34        0.51      0.73 o
  -5  23   1        4.92        1.53      1.03 o
  -4  23   1       56.59       42.00      2.75 o
  -3  23   1        3.05        2.32      0.80 o
  -2  23   1      243.57      232.99      4.56 o
  -1  23   1        5.79        6.61      3.24 o
   0  23   1        9.24        7.64      1.29 o
   1  23   1      252.89      235.48      6.46 o
   2  23   1       56.07       56.57      3.00 o
   3  23   1       11.20        9.30      1.80 o
   4  23   1      295.49      283.69      6.23 o
   5  23   1       24.30       23.96      1.40 o
   6  23   1       35.42       40.72      1.94 o
   7  23   1       18.24       20.64      2.29 o
   8  23   1        2.79        5.55      1.31 o
  -7  24   1        1.13        1.93      0.99 o
  -6  24   1        0.00        0.02      1.11 o
  -5  24   1       14.86       13.90      2.58 o
  -4  24   1        5.42        3.26      0.94 o
  -3  24   1       26.98       21.35      1.43 o
  -2  24   1        8.99        8.49      0.96 o
  -1  24   1        5.53        2.95      1.20 o
   0  24   1      166.36      152.87      4.85 o
   1  24   1       10.03       11.87      1.57 o
   2  24   1      237.33      258.21     20.71 o
   3  24   1      100.82      101.64      4.40 o
   4  24   1      297.41      290.41      5.99 o
   5  24   1       13.62       10.29      0.98 o
   6  24   1        3.60        7.82      1.12 o
   7  24   1       10.92       12.02      1.47 o
  -7  25   1        7.81        9.46      1.65 o
  -6  25   1        4.86        5.47      2.28 o
  -5  25   1        2.58        3.16      1.16 o
  -4  25   1       25.21       21.42      1.82 o
  -3  25   1       17.55       19.71      1.47 o
  -2  25   1        0.80        0.72      0.72 o
  -1  25   1       27.98       26.30      1.96 o
   0  25   1       10.67        8.65      1.80 o
   1  25   1        5.43        3.48      1.29 o
   2  25   1      158.25      169.63      9.01 o
   3  25   1       45.97       47.51      3.42 o
   4  25   1       19.80       25.55      2.67 o
   5  25   1       15.69       22.06      1.82 o
   6  25   1       57.56       61.29      2.35 o
   7  25   1        4.16        2.03      1.10 o
  -7  26   1        0.92        1.21      1.35 o
  -6  26   1        0.57        2.64      1.16 o
  -5  26   1        1.21       -0.80      0.94 o
  -4  26   1        1.28       -0.60      0.80 o
  -3  26   1       16.32       14.70      1.77 o
  -2  26   1       96.56      100.26      3.79 o
  -1  26   1        2.73        0.24      0.97 o
   0  26   1        4.15        1.08      1.44 o
   1  26   1        0.63        1.18      1.25 o
   2  26   1        0.01        2.40      1.29 o
   3  26   1       74.30       72.02      7.38 o
   4  26   1      172.74      173.50      9.91 o
   5  26   1       65.83       81.30      5.49 o
   6  26   1       14.67       15.41      1.40 o
  -6  27   1        1.81        0.83      1.14 o
  -5  27   1        0.96        1.27      1.14 o
  -4  27   1       14.76       12.01      1.49 o
  -3  27   1       55.49       58.99      4.23 o
  -2  27   1        2.08        1.67      1.25 o
  -1  27   1       68.59       66.75      3.15 o
   0  27   1       23.84       21.61      2.52 o
   1  27   1        2.34        0.72      1.44 o
   2  27   1        0.47       -0.86      1.20 o
   3  27   1      150.91      155.76      5.86 o
   4  27   1       26.60       34.27      2.93 o
   5  27   1        0.19        0.91      1.05 o
   6  27   1       86.60       90.19      2.73 o
  -5  28   1        1.21        0.67      1.05 o
  -4  28   1        1.06        3.70      1.25 o
  -3  28   1        9.08        7.75      2.08 o
  -2  28   1       72.17       70.21      3.22 o
  -1  28   1       12.28       12.35      1.90 o
   0  28   1       40.10       40.34      3.24 o
   1  28   1        2.11       -1.08      1.44 o
   2  28   1        5.82        6.36      2.34 o
   3  28   1        6.75        5.87      2.70 o
   4  28   1       14.58       10.33      2.07 o
   5  28   1       11.08        9.43      2.25 o
  -5  29   1        2.36        4.09      1.50 o
  -4  29   1       13.08       13.69      1.95 o
  -3  29   1       67.65       72.99      2.93 o
  -2  29   1       35.42       40.32      2.20 o
  -1  29   1        2.51        3.57      1.53 o
   0  29   1        7.88        8.28      1.80 o
   1  29   1       19.44       18.37      2.52 o
   2  29   1        0.38        0.49      1.25 o
   3  29   1       35.50       41.11      5.40 o
   4  29   1        0.14        2.26      2.16 o
  -4  30   1       13.91       16.56      1.87 o
  -3  30   1       51.83       58.43      2.74 o
  -2  30   1       32.83       34.29      2.03 o
  -1  30   1        8.02        5.40      1.80 o
   0  30   1        3.43        3.24      1.80 o
   1  30   1        3.92        4.32      2.16 o
   2  30   1        1.34        1.68      1.29 o
   3  30   1        7.58        8.01      2.16 o
   4  30   1        0.38       -1.11      1.53 o
  -3  31   1        1.78        2.16      1.16 o
  -2  31   1        0.17        0.97      1.14 o
  -1  31   1        2.91        2.88      1.80 o
   0  31   1        0.59        1.80      1.44 o
   1  31   1        1.36        6.84      2.16 o
   2  31   1       11.12       12.25      2.88 o
   0  32   1        0.02        1.08      1.44 o
 -11   0   2       21.66       43.95      6.48 o
 -10   0   2        8.41        8.47      2.29 o
  -9   0   2       37.04       35.81      3.42 o
  -8   0   2       11.94       10.43      2.03 o
  -7   0   2      417.91      426.86      6.49 o
  -6   0   2        8.18        5.54      0.99 o
  -5   0   2      247.37      268.69      5.77 o
  -4   0   2        7.52        3.41      1.17 o
  -3   0   2     1377.51     1306.31     14.53 o
  -2   0   2      631.02      585.58      6.87 o
  -1   0   2     3082.99     3081.28     32.46 o
   0   0   2       27.02       36.58      0.81 o
   1   0   2       33.41       33.13      0.98 o
   2   0   2      698.34      690.03      7.87 o
   3   0   2      401.86      408.96      6.56 o
   4   0   2     2017.49     2087.07     25.30 o
   5   0   2      109.93       87.00      2.04 o
   6   0   2     2252.86     2284.34     28.86 o
   7   0   2       15.94       14.98      1.58 o
   8   0   2       30.48       27.86      3.77 o
   9   0   2      111.21      108.35      4.01 o
  10   0   2       87.68      110.73      5.73 o
  11   0   2      162.13      185.06      7.90 o
 -11   1   2       32.44       31.37      3.91 o
 -10   1   2        7.60        2.12      1.88 o
  -9   1   2      153.14      147.45      4.50 o
  -8   1   2       12.31       15.48      1.21 o
  -7   1   2        0.11       -0.35      0.46 o
  -6   1   2        5.00        4.36      0.53 o
  -5   1   2      101.99      110.20      1.90 o
  -4   1   2      189.73      189.86      2.23 o
  -3   1   2     1793.75     1739.01     14.14 o
  -2   1   2      515.96      479.05      4.10 o
  -1   1   2      361.81      331.16      2.87 o
   0   1   2    15216.68    14320.38    126.83 o
   1   1   2     8112.99     7772.34     68.53 o
   2   1   2        0.08        0.87      0.41 o
   3   1   2        2.94        1.96      0.41 o
   4   1   2     1292.94     1335.99     10.60 o
   5   1   2        7.27        5.03      0.65 o
   6   1   2       19.17       15.20      1.02 o
   7   1   2        6.97        6.71      0.87 o
   8   1   2        3.48        4.04      0.95 o
   9   1   2       12.53       15.80      1.60 o
  10   1   2        0.12       -0.61      0.91 o
  11   1   2        6.34        5.64      1.68 o
 -11   2   2       12.67       11.71      2.27 o
 -10   2   2       16.53       13.17      2.41 o
  -9   2   2       76.13       65.67      3.17 o
  -8   2   2        0.08        0.08      0.69 o
  -7   2   2       23.58       18.90      1.07 o
  -6   2   2      158.77      163.08      2.30 o
  -5   2   2       63.05       58.52      1.39 o
  -4   2   2        7.31        8.08      0.52 o
  -3   2   2       84.71       69.38      1.10 o
  -2   2   2      141.63      145.03      1.60 o
  -1   2   2      218.98      217.82      2.31 o
   0   2   2     1523.66     1571.08     14.20 o
   1   2   2     2864.96     2696.49     22.54 o
   2   2   2      305.01      289.53      3.19 o
   3   2   2       23.79       17.82      0.60 o
   4   2   2       84.07       95.48      1.52 o
   5   2   2      101.33      103.07      1.72 o
   6   2   2      242.61      211.30      3.25 o
   7   2   2       39.36       33.70      1.46 o
   8   2   2        2.09        2.58      0.91 o
   9   2   2        9.66        8.54      1.22 o
  10   2   2        0.11        1.74      1.17 o
  11   2   2       31.77       42.46      2.91 o
 -11   3   2        0.33       -0.09      1.52 o
 -10   3   2       90.41       88.57      4.34 o
  -9   3   2        0.07        0.00      0.93 o
  -8   3   2       78.87       70.37      2.55 o
  -7   3   2      132.93      132.58      2.51 o
  -6   3   2      127.21      146.94      2.15 o
  -5   3   2      465.73      495.13      4.71 o
  -4   3   2       70.37       74.43      1.26 o
  -3   3   2      112.79      139.30      1.77 o
  -2   3   2        5.34        3.31      0.34 o
  -1   3   2      426.98      369.60      3.36 o
   0   3   2       11.91        9.54      0.37 o
   1   3   2      331.39      311.94      2.81 o
   2   3   2       88.27       93.55      1.29 o
   3   3   2     1028.01     1107.45      9.35 o
   4   3   2      344.68      332.18      3.48 o
   5   3   2      189.77      219.61      2.99 o
   6   3   2       52.62       47.78      1.76 o
   7   3   2       98.04       92.39      2.64 o
   8   3   2       58.91       56.52      1.94 o
   9   3   2        8.15        5.69      1.13 o
  10   3   2       10.89       13.34      1.55 o
  11   3   2       11.42       15.59      2.12 o
 -11   4   2        3.71        2.16      1.70 o
 -10   4   2       14.18       15.79      2.01 o
  -9   4   2       12.77       13.03      1.48 o
  -8   4   2        4.55        3.21      0.83 o
  -7   4   2      123.93      135.30      3.51 o
  -6   4   2      164.03      169.39      2.73 o
  -5   4   2      989.57     1058.35      8.90 o
  -4   4   2      732.14      742.59      6.35 o
  -3   4   2      226.49      230.60      2.57 o
  -2   4   2     1573.50     1580.42     13.61 o
  -1   4   2     1828.93     1884.70     14.94 o
   0   4   2     2808.92     2769.45     24.85 o
   1   4   2     1449.18     1426.75     13.15 o
   2   4   2       27.16       37.41      0.87 o
   3   4   2     1123.60     1212.34     10.69 o
   4   4   2        5.58       10.93      0.69 o
   5   4   2       69.64       71.03      2.32 o
   6   4   2      313.26      294.99      4.32 o
   7   4   2      135.57      128.14      2.54 o
   8   4   2        0.50       -0.29      0.67 o
   9   4   2       13.15       13.61      1.47 o
  10   4   2        6.50        3.16      1.16 o
  11   4   2        5.86        5.27      1.41 o
 -11   5   2        4.76        3.63      1.79 o
 -10   5   2       60.68       55.80      3.10 o
  -9   5   2       14.59       11.76      1.44 o
  -8   5   2       12.17       12.10      1.17 o
  -7   5   2        2.69        4.63      0.80 o
  -6   5   2        2.07        1.13      0.52 o
  -5   5   2      230.79      260.02      2.90 o
  -4   5   2      397.08      398.86      3.81 o
  -3   5   2      374.18      401.15      3.94 o
  -2   5   2      941.09      996.71      8.37 o
  -1   5   2     1791.91     1789.14     14.22 o
   0   5   2     1855.16     1787.22     16.28 o
   1   5   2     2119.41     2186.65     19.80 o
   2   5   2      724.40      772.89      6.48 o
   3   5   2      308.02      350.81      4.15 o
   4   5   2      537.52      607.11      5.99 o
   5   5   2        1.29        1.82      0.46 o
   6   5   2      169.35      160.98      2.55 o
   7   5   2      470.91      461.54      5.88 o
   8   5   2       89.89       85.00      2.69 o
   9   5   2        0.71       -0.45      0.81 o
  10   5   2        0.03        1.07      1.08 o
  11   5   2       21.48       20.16      2.22 o
 -11   6   2        2.42        0.30      1.46 o
 -10   6   2        4.08        1.90      1.33 o
  -9   6   2        4.16        4.31      1.12 o
  -8   6   2        0.62        0.05      0.69 o
  -7   6   2      177.50      172.10      3.38 o
  -6   6   2        0.25        0.51      0.61 o
  -5   6   2      589.05      618.18      6.47 o
  -4   6   2      747.85      750.48      6.83 o
  -3   6   2      465.04      465.98      4.67 o
  -2   6   2      240.41      234.61      2.40 o
  -1   6   2     1516.24     1565.63     14.41 o
   0   6   2      826.95      799.75      9.13 o
   1   6   2      132.55      129.81      2.10 o
   2   6   2     2986.70     3153.96     32.69 o
   3   6   2      154.29      181.58      2.12 o
   4   6   2       92.57       83.08      1.56 o
   5   6   2      136.01      133.15      2.14 o
   6   6   2        9.34        5.90      0.70 o
   7   6   2       74.34       73.60      3.22 o
   8   6   2       33.82       34.44      1.99 o
   9   6   2        1.27        0.67      0.98 o
  10   6   2        3.57        2.31      1.24 o
  11   6   2        9.33       10.80      1.86 o
 -11   7   2        2.95        4.09      1.61 o
 -10   7   2        6.16        8.73      1.40 o
  -9   7   2       14.54       14.64      1.36 o
  -8   7   2       13.26       15.92      1.32 o
  -7   7   2       81.97       78.41      2.72 o
  -6   7   2        0.84        2.19      0.97 o
  -5   7   2     1124.86     1133.27     10.78 o
  -4   7   2      317.44      333.54      3.56 o
  -3   7   2     2536.10     2717.04     23.02 o
  -2   7   2      378.61      441.92      3.97 o
  -1   7   2     1211.98     1257.18     12.69 o
   0   7   2       66.88       50.20      1.81 o
   1   7   2       92.84       95.64      1.75 o
   2   7   2       87.47       98.23      1.88 o
   3   7   2       88.70       99.37      1.37 o
   4   7   2        0.26        0.78      0.30 o
   5   7   2       80.66       74.87      1.53 o
   6   7   2       13.32       15.13      0.88 o
   7   7   2       10.62        8.79      0.93 o
   8   7   2       10.25        9.68      1.14 o
   9   7   2        1.91        1.40      1.35 o
  10   7   2        0.26        0.41      1.06 o
  11   7   2        5.10        4.43      1.56 o
 -11   8   2       49.45       58.15      3.40 o
 -10   8   2        5.40       10.27      1.51 o
  -9   8   2        5.61        6.71      1.12 o
  -8   8   2        0.05        0.58      0.78 o
  -7   8   2      124.24      123.96      2.79 o
  -6   8   2      238.39      237.98      3.89 o
  -5   8   2      738.80      751.22      8.74 o
  -4   8   2      391.19      418.09      4.33 o
  -3   8   2      863.21      907.24      8.98 o
  -2   8   2        3.82        6.25      0.36 o
  -1   8   2      171.71      178.95      3.22 o
   0   8   2      263.32      265.17      4.17 o
   1   8   2      260.54      263.90      4.70 o
   2   8   2       32.04       44.95      1.32 o
   3   8   2      581.47      642.75      6.84 o
   4   8   2       82.66       75.78      1.23 o
   5   8   2       14.53       19.89      0.86 o
   6   8   2       20.69       17.26      1.00 o
   7   8   2      298.46      297.22      6.24 o
   8   8   2       11.93       14.21      1.38 o
   9   8   2       15.96       16.29      1.68 o
  10   8   2        4.72        4.76      1.53 o
  11   8   2       20.39       19.84      2.13 o
 -11   9   2       11.43       11.28      2.01 o
 -10   9   2        0.04        0.90      1.10 o
  -9   9   2        0.00        0.58      0.84 o
  -8   9   2       24.51       23.98      1.48 o
  -7   9   2        2.39        4.04      0.85 o
  -6   9   2      788.75      760.56      9.10 o
  -5   9   2      103.69      113.44      2.35 o
  -4   9   2     1048.76      969.35      9.19 o
  -3   9   2      278.37      310.99      3.63 o
  -2   9   2     1466.01     1601.57     13.69 o
  -1   9   2     2453.81     2479.85     30.07 o
   0   9   2       17.17       13.40      0.84 o
   1   9   2      638.18      680.75     10.58 o
   2   9   2      103.56      112.12      3.46 o
   3   9   2      568.22      580.47      7.32 o
   4   9   2       55.71       51.77      1.07 o
   5   9   2       65.46       62.20      1.42 o
   6   9   2       72.90       76.00      1.89 o
   7   9   2       33.96       28.28      1.42 o
   8   9   2      246.34      244.91      4.80 o
   9   9   2        6.24        8.12      1.23 o
  10   9   2        0.99        1.50      1.14 o
  11   9   2       11.12       11.79      2.05 o
 -11  10   2        4.35        2.31      1.34 o
 -10  10   2        7.58        4.57      1.32 o
  -9  10   2        0.15        0.22      0.84 o
  -8  10   2        7.34        8.28      1.12 o
  -7  10   2       32.42       31.09      1.51 o
  -6  10   2     3042.60     2925.65     29.71 o
  -5  10   2      302.56      278.61      4.12 o
  -4  10   2      541.50      547.32      6.46 o
  -3  10   2      398.84      392.19      4.50 o
  -2  10   2     1294.55     1356.34     11.90 o
  -1  10   2      395.78      391.59      7.19 o
   0  10   2      185.74      194.68      4.15 o
   1  10   2       11.52       17.19      1.17 o
   2  10   2       94.74       89.45      3.81 o
   3  10   2     3251.51     3631.01     38.81 o
   4  10   2       88.68       99.66      3.41 o
   5  10   2      290.19      294.97      3.96 o
   6  10   2       59.68       68.08      1.84 o
   7  10   2      603.11      582.04      7.49 o
   8  10   2      158.48      149.45      3.54 o
   9  10   2        4.00        5.91      1.10 o
  10  10   2       18.63       22.87      2.02 o
 -11  11   2        0.60       -0.94      1.17 o
 -10  11   2       19.92       22.25      1.94 o
  -9  11   2       34.81       41.00      1.98 o
  -8  11   2      176.25      156.86      3.46 o
  -7  11   2       88.03       81.23      2.30 o
  -6  11   2     1717.49     1679.26     17.93 o
  -5  11   2      214.57      192.86      3.24 o
  -4  11   2       20.32       20.04      1.02 o
  -3  11   2       90.64       88.99      1.57 o
  -2  11   2      396.11      437.87      8.69 o
  -1  11   2        1.04        0.76      0.47 o
   0  11   2       92.39      102.41      2.27 o
   1  11   2       22.68       29.97      1.14 o
   2  11   2        0.42        0.99      0.54 o
   3  11   2      190.54      188.45      4.52 o
   4  11   2       20.09       20.26      0.81 o
   5  11   2       16.40       12.65      0.65 o
   6  11   2       69.31       68.67      3.05 o
   7  11   2        8.98       11.37      1.02 o
   8  11   2       64.70       51.95      2.08 o
   9  11   2        7.75        7.89      1.30 o
  10  11   2        2.19        5.46      1.23 o
 -10  12   2       61.46       77.98      3.11 o
  -9  12   2        0.00       -0.63      0.85 o
  -8  12   2       51.49       46.67      1.95 o
  -7  12   2       17.23       15.65      1.34 o
  -6  12   2       42.35       41.24      1.57 o
  -5  12   2        0.88        0.43      0.78 o
  -4  12   2        3.47        5.19      0.62 o
  -3  12   2       15.66       17.82      0.66 o
  -2  12   2        1.02        0.54      0.54 o
  -1  12   2      810.74      792.72     16.53 o
   0  12   2       14.90       20.15      1.06 o
   1  12   2       26.34       21.44      1.21 o
   2  12   2      108.80      119.16      2.69 o
   3  12   2       24.33       29.23      1.42 o
   4  12   2       91.09       98.82      1.76 o
   5  12   2      359.38      353.52      6.62 o
   6  12   2       17.12       13.19      1.03 o
   7  12   2        4.27        9.64      0.99 o
   8  12   2        0.06       -0.75      0.75 o
   9  12   2       60.11       67.21      2.57 o
  10  12   2       44.40       41.33      2.48 o
 -10  13   2       17.56       22.79      1.77 o
  -9  13   2       47.84       53.67      2.23 o
  -8  13   2       75.08       74.41      2.39 o
  -7  13   2       94.61       85.51      2.38 o
  -6  13   2        7.99        7.98      0.92 o
  -5  13   2        6.12       10.06      0.93 o
  -4  13   2       10.20       13.04      0.80 o
  -3  13   2       34.47       39.30      1.34 o
  -2  13   2       70.90       67.18      1.84 o
  -1  13   2       57.61       72.94      3.43 o
   0  13   2        0.71       -0.08      0.60 o
   1  13   2      162.84      166.48      6.40 o
   2  13   2       19.92       21.94      2.45 o
   3  13   2       25.69       21.23      1.52 o
   4  13   2      493.72      509.75      9.14 o
   5  13   2       16.09       19.17      1.30 o
   6  13   2      340.82      350.17      6.11 o
   7  13   2      148.15      134.97      3.00 o
   8  13   2       12.29       11.61      1.03 o
   9  13   2       57.99       58.99      2.38 o
  10  13   2       71.75       83.96      2.99 o
 -10  14   2       34.10       38.74      2.12 o
  -9  14   2        6.88        6.49      1.14 o
  -8  14   2      252.29      246.61      4.53 o
  -7  14   2        3.45        6.20      0.95 o
  -6  14   2        3.75        5.22      0.80 o
  -5  14   2      523.26      495.59      6.81 o
  -4  14   2       42.71       45.18      1.29 o
  -3  14   2       10.38        9.99      0.52 o
  -2  14   2      103.02      117.42      2.66 o
  -1  14   2        2.56        1.00      0.57 o
   0  14   2       67.53       69.14      1.88 o
   1  14   2        0.00       -0.42      0.42 o
   2  14   2      271.66      269.04      9.77 o
   3  14   2       23.19       26.99      1.58 o
   4  14   2      480.84      458.42      9.37 o
   5  14   2      381.86      371.72      6.11 o
   6  14   2      194.71      181.67      3.95 o
   7  14   2        7.13        6.32      1.07 o
   8  14   2       13.69       17.50      1.17 o
   9  14   2        7.52        7.76      1.46 o
  10  14   2      105.60      109.96      3.27 o
 -10  15   2        6.07        5.83      1.24 o
  -9  15   2       42.50       41.75      2.04 o
  -8  15   2       51.37       51.26      2.04 o
  -7  15   2       15.52       17.24      1.26 o
  -6  15   2       72.80       59.02      1.91 o
  -5  15   2       34.62       30.23      1.35 o
  -4  15   2       20.14       20.38      1.26 o
  -3  15   2       17.35       15.21      0.91 o
  -2  15   2       38.35       40.37      1.53 o
  -1  15   2       64.86       71.93      4.06 o
   0  15   2        4.77        7.08      0.92 o
   1  15   2        8.08        7.58      0.95 o
   2  15   2      604.24      581.80      9.73 o
   3  15   2       30.69       26.82      1.64 o
   4  15   2      230.24      221.63      5.19 o
   5  15   2      189.54      175.91      3.61 o
   6  15   2        0.20       -0.09      0.72 o
   7  15   2        0.18        0.95      0.87 o
   8  15   2       25.11       20.79      1.67 o
   9  15   2        2.71        2.51      1.28 o
  10  15   2        0.37        2.11      1.65 o
 -10  16   2        2.46        1.73      1.09 o
  -9  16   2        1.75        1.16      0.94 o
  -8  16   2      163.25      160.80      3.49 o
  -7  16   2       10.86        8.96      1.20 o
  -6  16   2       59.69       55.19      1.77 o
  -5  16   2        6.24        5.19      0.88 o
  -4  16   2        0.04        0.22      0.40 o
  -3  16   2      145.35      152.65      2.96 o
  -2  16   2       29.83       33.31      1.37 o
  -1  16   2        0.36        0.98      0.57 o
   0  16   2      125.96      112.83      2.52 o
   1  16   2       82.18       80.14      2.53 o
   2  16   2      104.33       90.86      3.25 o
   3  16   2      320.29      305.95      8.27 o
   4  16   2        2.47        0.18      0.89 o
   5  16   2      192.47      184.87      4.96 o
   6  16   2        7.75        7.61      1.14 o
   7  16   2        0.00       -0.29      0.77 o
   8  16   2       10.09       10.79      1.34 o
   9  16   2       17.44       19.20      2.03 o
 -10  17   2        2.39        0.00      2.16 o
  -9  17   2       53.14       57.20      2.27 o
  -8  17   2       12.76       11.73      1.19 o
  -7  17   2        4.06        1.45      0.75 o
  -6  17   2        0.86        0.05      0.63 o
  -5  17   2      102.56       92.10      2.19 o
  -4  17   2        0.09        0.42      0.48 o
  -3  17   2       50.36       43.65      1.82 o
  -2  17   2       66.79       70.34      2.18 o
  -1  17   2        0.59       -0.16      0.68 o
   0  17   2        0.02        0.72      0.68 o
   1  17   2       26.29       23.51      1.46 o
   2  17   2       35.44       30.72      2.06 o
   3  17   2      398.94      379.09      7.31 o
   4  17   2       83.55       78.93      3.03 o
   5  17   2       61.95       63.85      2.04 o
   6  17   2       41.72       42.12      1.91 o
   7  17   2       22.66       23.80      1.92 o
   8  17   2        8.93        9.43      1.32 o
   9  17   2        5.17        3.38      1.35 o
  -9  18   2       35.93       34.45      1.91 o
  -8  18   2       21.18       19.99      1.44 o
  -7  18   2       48.11       40.69      1.68 o
  -6  18   2        0.25       -0.66      0.66 o
  -5  18   2       71.67       63.19      1.85 o
  -4  18   2      125.55      123.98      2.77 o
  -3  18   2       12.88       13.23      0.91 o
  -2  18   2      138.56      142.91      3.34 o
  -1  18   2        1.90        0.52      0.68 o
   0  18   2       72.59       70.26      2.30 o
   1  18   2        0.41        1.68      1.30 o
   2  18   2      196.23      194.44      6.69 o
   3  18   2       22.27       17.81      1.56 o
   4  18   2      127.40      126.54      5.92 o
   5  18   2        1.87        0.80      0.99 o
   6  18   2       63.20       62.52      2.35 o
   7  18   2        0.03       -0.57      0.87 o
   8  18   2        8.21        8.14      1.26 o
   9  18   2        2.48        1.14      1.25 o
  -9  19   2      142.73      136.04      5.02 o
  -8  19   2       31.70       39.93      1.81 o
  -7  19   2       13.32       14.54      1.20 o
  -6  19   2       18.25       14.10      1.08 o
  -5  19   2      102.83       90.45      2.05 o
  -4  19   2       18.37       14.55      1.20 o
  -3  19   2        0.05        1.04      0.74 o
  -2  19   2       23.85       23.62      1.31 o
  -1  19   2        0.09       -0.56      0.57 o
   0  19   2      739.02      721.71     11.57 o
   1  19   2      180.52      181.91      4.22 o
   2  19   2      142.46      139.78      3.76 o
   3  19   2        0.32       -0.44      0.70 o
   4  19   2        3.75        1.56      1.04 o
   5  19   2        0.23        0.28      0.58 o
   6  19   2       51.29       47.47      2.07 o
   7  19   2        9.54       11.57      1.52 o
   8  19   2        2.17        2.41      1.08 o
   9  19   2        1.83        0.15      1.14 o
  -9  20   2       29.24       32.30      1.80 o
  -8  20   2        2.94        3.24      0.91 o
  -7  20   2        7.98        7.50      0.97 o
  -6  20   2       10.55        7.03      0.84 o
  -5  20   2      203.55      184.41      3.70 o
  -4  20   2      283.87      251.73      4.36 o
  -3  20   2       94.94       98.77      3.12 o
  -2  20   2        4.52        5.36      0.82 o
  -1  20   2       30.93       29.62      2.91 o
   0  20   2      746.09      737.38     11.91 o
   1  20   2      116.12      114.07      3.25 o
   2  20   2     1716.26     1711.23     32.99 o
   3  20   2      100.26       98.72      3.29 o
   4  20   2        1.75        0.69      1.27 o
   5  20   2       21.03       23.23      1.61 o
   6  20   2        2.14        1.48      0.98 o
   7  20   2        0.00       -0.50      0.94 o
   8  20   2        3.83        4.98      1.18 o
  -8  21   2        0.42       -0.05      0.77 o
  -7  21   2        0.51       -0.05      0.64 o
  -6  21   2        5.17        7.51      0.94 o
  -5  21   2       37.22       30.63      2.21 o
  -4  21   2       17.19       15.14      1.43 o
  -3  21   2       31.66       25.24      1.37 o
  -2  21   2       48.34       39.69      2.45 o
  -1  21   2        8.60        3.96      2.16 o
   0  21   2      140.72      131.47      3.25 o
   1  21   2      242.87      238.89      5.06 o
   2  21   2        2.33        2.79      0.92 o
   3  21   2        2.92        2.92      1.10 o
   4  21   2       20.83       20.34      1.77 o
   5  21   2      121.60      120.04      2.83 o
   6  21   2        8.49        7.17      1.06 o
   7  21   2       59.82       54.62      2.39 o
   8  21   2       12.10       13.57      1.56 o
  -8  22   2        8.23        6.93      1.24 o
  -7  22   2       18.04       16.02      1.35 o
  -6  22   2        0.18        0.84      0.94 o
  -5  22   2       25.38       25.57      1.84 o
  -4  22   2        4.83        8.52      1.92 o
  -3  22   2       96.65       83.07      2.58 o
  -2  22   2       10.05        8.32      1.57 o
  -1  22   2        0.70       -0.36      1.80 o
   0  22   2        0.07        0.85      0.99 o
   1  22   2      101.06      114.75      3.06 o
   2  22   2       35.03       33.20      1.81 o
   3  22   2      487.69      489.43      9.07 o
   4  22   2        8.09        7.30      1.98 o
   5  22   2        9.05       10.19      1.56 o
   6  22   2       43.56       42.24      1.94 o
   7  22   2        0.14        0.46      1.14 o
   8  22   2        0.00       -0.22      1.06 o
  -8  23   2        2.41        5.10      1.14 o
  -7  23   2        1.85        5.91      1.49 o
  -6  23   2       12.34       17.78      1.92 o
  -5  23   2       57.91       51.79      2.55 o
  -4  23   2       69.69       60.71      3.35 o
  -3  23   2        8.19        9.22      1.83 o
  -2  23   2       34.99       32.71      4.68 o
  -1  23   2       43.32       37.10      4.68 o
   0  23   2       50.63       50.14      2.88 o
   1  23   2       81.17       80.01      4.68 o
   2  23   2      465.73      470.86      8.56 o
   3  23   2      123.27      132.17      3.82 o
   4  23   2      138.67      138.27      4.13 o
   5  23   2       27.36       26.11      2.10 o
   6  23   2        1.50        3.88      1.01 o
   7  23   2        0.03        0.81      0.97 o
  -7  24   2       18.90       25.37      2.30 o
  -6  24   2       40.74       47.16      2.79 o
  -5  24   2        0.28        0.82      0.94 o
  -4  24   2        8.45       10.86      1.41 o
  -3  24   2       14.67       11.30      1.12 o
  -2  24   2       55.83       47.64      3.00 o
  -1  24   2       26.22       23.77      4.32 o
   0  24   2        1.10        0.72      1.20 o
   1  24   2       17.50       14.77      2.16 o
   2  24   2        3.95        3.37      0.87 o
   3  24   2      215.64      210.94     10.07 o
   4  24   2      252.88      275.16      6.31 o
   5  24   2       33.00       33.18      2.32 o
   6  24   2        1.29        0.63      0.91 o
   7  24   2        1.80        0.85      0.99 o
  -7  25   2       48.53       56.95      4.24 o
  -6  25   2        9.97       10.02      1.63 o
  -5  25   2        5.30        4.84      1.25 o
  -4  25   2        4.56        2.48      2.30 o
  -3  25   2        8.47        4.98      1.03 o
  -2  25   2       11.88        8.54      1.80 o
  -1  25   2        1.40        3.24      1.62 o
   0  25   2        0.18        2.52      1.44 o
   1  25   2        6.83        9.01      2.16 o
   2  25   2      139.52      135.94      5.19 o
   3  25   2        0.00       -0.14      1.07 o
   4  25   2      320.16      330.16      7.10 o
   5  25   2        0.02       -1.03      1.05 o
   6  25   2       67.04       79.49      3.64 o
  -6  26   2       23.21       28.34      2.30 o
  -5  26   2        1.10        1.59      1.15 o
  -4  26   2        1.85        1.10      0.94 o
  -3  26   2        0.29        1.08      1.44 o
  -2  26   2       28.09       22.90      2.40 o
  -1  26   2       50.40       50.33      5.76 o
   0  26   2        2.02        2.16      1.44 o
   1  26   2        0.57        0.72      1.44 o
   2  26   2        3.03        1.92      1.29 o
   3  26   2       66.27       69.65      4.06 o
   4  26   2       65.79       67.37      2.81 o
   5  26   2        3.49        2.77      1.21 o
   6  26   2        0.02       -0.57      0.93 o
  -6  27   2       16.02       27.64      2.33 o
  -5  27   2        0.48       -0.94      0.94 o
  -4  27   2        0.44       -0.72      0.92 o
  -3  27   2        1.96        2.24      1.05 o
  -2  27   2        9.39        9.98      2.16 o
  -1  27   2        4.17        6.33      1.73 o
   0  27   2        0.20        3.60      1.80 o
   1  27   2        0.57       -1.08      1.44 o
   2  27   2        7.58        6.39      1.80 o
   3  27   2        3.77        5.12      1.80 o
   4  27   2       62.79       72.02      4.24 o
   5  27   2        1.08        1.11      1.11 o
  -5  28   2       16.90       29.52      4.58 o
  -4  28   2        0.10        1.00      1.14 o
  -3  28   2        4.66        3.68      1.12 o
  -2  28   2        7.63        8.95      1.80 o
  -1  28   2        0.64        0.69      1.25 o
   0  28   2       17.83       17.29      2.88 o
   1  28   2        0.46       -1.44      1.44 o
   2  28   2        1.14        3.27      1.57 o
   3  28   2       59.48       58.84      7.38 o
   4  28   2        7.54       13.56      2.59 o
   5  28   2       14.69       15.97      1.51 o
  -4  29   2        8.63       12.50      1.71 o
  -3  29   2        0.84        0.55      1.15 o
  -2  29   2        0.07        1.75      1.57 o
  -1  29   2       15.63       21.13      3.24 o
   0  29   2        0.46        3.60      1.80 o
   1  29   2        1.40        0.36      1.44 o
   2  29   2        0.00        0.00      1.44 o
   3  29   2       57.64       69.63      7.74 o
   4  29   2        0.11        0.57      1.73 o
  -3  30   2        1.22        1.41      1.11 o
  -2  30   2       15.38       13.64      2.33 o
  -1  30   2        9.46       15.49      2.88 o
   1  30   2        0.12        0.72      1.80 o
   2  30   2        2.54        2.88      2.16 o
   3  30   2       11.10       12.89      2.33 o
  -2  31   2        6.79       12.99      2.22 o
  -1  31   2        1.95        1.08      1.80 o
   1  31   2       53.73       68.08      5.04 o
 -11   1   3        0.00       -0.90      2.04 o
 -10   1   3       26.89       29.66      4.14 o
  -9   1   3        3.91        2.79      1.26 o
  -8   1   3      161.26      160.30      3.67 o
  -7   1   3        0.68        0.76      0.60 o
  -6   1   3       31.07       37.43      1.13 o
  -5   1   3       17.73       19.23      0.79 o
  -4   1   3        1.14        1.63      0.35 o
  -3   1   3       12.89       17.15      0.63 o
  -2   1   3       20.14       19.67      0.59 o
  -1   1   3        0.50        1.48      0.26 o
   0   1   3      560.31      576.32      5.41 o
   1   1   3      160.43      169.98      2.23 o
   2   1   3      646.24      669.35      5.89 o
   3   1   3      118.66      123.02      1.70 o
   4   1   3       18.29       26.45      0.91 o
   5   1   3       91.72       89.84      2.90 o
   6   1   3     1284.90     1229.84     13.48 o
   7   1   3      265.72      260.07      4.27 o
   8   1   3        0.09        0.92      0.71 o
   9   1   3       13.29       13.72      1.56 o
  10   1   3      125.75      134.87      3.91 o
  11   1   3        0.14        1.08      2.04 o
 -11   2   3        2.61       -0.23      1.99 o
 -10   2   3       97.81       98.29      4.64 o
  -9   2   3       40.06       42.99      2.65 o
  -8   2   3        0.03       -0.40      1.06 o
  -7   2   3      340.35      345.72      4.63 o
  -6   2   3      103.55      108.95      2.36 o
  -5   2   3       17.58       16.89      0.77 o
  -4   2   3       38.30       39.29      1.30 o
  -3   2   3        6.18       11.29      0.54 o
  -2   2   3      123.02      128.43      1.59 o
  -1   2   3       72.53       76.90      1.21 o
   0   2   3       13.43       11.82      0.51 o
   1   2   3      141.53      136.52      2.71 o
   2   2   3        3.25        1.29      0.32 o
   3   2   3       10.10       20.53      0.89 o
   4   2   3        0.36       -0.32      0.32 o
   5   2   3       60.97       54.25      1.60 o
   6   2   3        3.30        6.15      0.82 o
   7   2   3      162.31      160.67      3.57 o
   8   2   3       14.77       15.77      1.31 o
   9   2   3       40.34       37.61      3.41 o
  10   2   3       51.77       63.53      2.78 o
  11   2   3        1.65        3.34      1.89 o
 -11   3   3        0.91        0.31      1.88 o
 -10   3   3        2.87        4.48      1.52 o
  -9   3   3       52.57       52.48      3.87 o
  -8   3   3       79.16       74.78      2.69 o
  -7   3   3       13.84       12.74      1.04 o
  -6   3   3       32.88       31.47      1.12 o
  -5   3   3        4.76        4.84      0.56 o
  -4   3   3      491.35      496.69      4.66 o
  -3   3   3       59.12       68.05      1.15 o
  -2   3   3      165.22      156.45      1.96 o
  -1   3   3      590.69      603.13      5.68 o
   0   3   3     2312.54     2340.41     19.82 o
   1   3   3      578.25      602.09      6.06 o
   2   3   3      958.53     1096.40     11.33 o
   3   3   3      121.57      132.85      1.78 o
   4   3   3       18.15       15.07      0.75 o
   5   3   3       14.02       17.31      0.91 o
   6   3   3      102.68       92.72      2.08 o
   7   3   3       99.32       93.59      3.11 o
   8   3   3       15.05       12.91      1.23 o
   9   3   3        5.07        5.04      1.16 o
  10   3   3        7.35        6.30      1.38 o
  11   3   3       56.10       69.61      4.01 o
 -11   4   3        1.19        1.55      2.95 o
 -10   4   3        5.69        5.37      1.56 o
  -9   4   3       15.70       17.92      2.26 o
  -8   4   3       31.51       29.16      1.61 o
  -7   4   3       98.71       95.84      3.38 o
  -6   4   3       68.00       68.39      1.83 o
  -5   4   3       30.53       30.24      1.06 o
  -4   4   3        9.08       11.02      0.59 o
  -3   4   3      379.22      414.68      4.17 o
  -2   4   3      856.92      932.22      8.05 o
  -1   4   3       10.58       13.96      0.51 o
   0   4   3     1088.38     1128.26      8.81 o
   1   4   3      914.30      945.82     11.82 o
   2   4   3     2480.92     2709.36     22.92 o
   3   4   3      162.29      157.21      2.09 o
   4   4   3       47.00       51.46      1.12 o
   5   4   3      411.54      394.35      4.48 o
   6   4   3        3.47        1.68      0.67 o
   7   4   3      300.65      291.17      4.61 o
   8   4   3       69.69       72.28      4.77 o
   9   4   3        0.05        0.32      0.91 o
  10   4   3       91.53       98.25      5.80 o
  11   4   3        0.07        0.97      1.33 o
 -11   5   3        0.56        1.62      1.49 o
 -10   5   3       87.42       90.98      3.96 o
  -9   5   3       68.53       66.18      3.15 o
  -8   5   3        0.60        1.03      0.84 o
  -7   5   3      374.96      380.42      5.71 o
  -6   5   3        0.43        0.09      0.57 o
  -5   5   3      359.75      316.39      3.72 o
  -4   5   3       60.79       69.09      1.53 o
  -3   5   3        2.74        6.93      0.58 o
  -2   5   3     1506.04     1501.95     12.44 o
  -1   5   3      440.45      491.21      4.24 o
   0   5   3      582.23      561.72      4.95 o
   1   5   3       99.73      126.17      1.61 o
   2   5   3        1.78        7.76      0.43 o
   3   5   3      108.96      107.01      1.62 o
   4   5   3      204.32      191.13      2.42 o
   5   5   3        6.41        7.23      0.66 o
   6   5   3       14.78       12.57      0.91 o
   7   5   3      140.01      137.27      3.30 o
   8   5   3       13.01       11.91      1.28 o
   9   5   3        0.15        0.26      0.93 o
  10   5   3        3.82        6.94      1.53 o
  11   5   3        3.42        5.32      2.25 o
 -11   6   3        3.02        3.20      1.69 o
 -10   6   3       14.58       14.09      2.02 o
  -9   6   3        1.88        1.93      1.04 o
  -8   6   3        7.41        5.06      1.01 o
  -7   6   3      392.53      394.96      5.85 o
  -6   6   3      613.91      615.94      7.80 o
  -5   6   3       44.73       48.58      1.57 o
  -4   6   3        0.77        0.58      0.40 o
  -3   6   3      129.59      129.91      2.15 o
  -2   6   3       13.16       16.66      0.60 o
  -1   6   3      770.04      826.73      7.02 o
   0   6   3      210.12      217.37      2.20 o
   1   6   3      271.82      296.43      2.80 o
   2   6   3      420.91      462.03      4.89 o
   3   6   3       79.81       82.48      1.27 o
   4   6   3       17.78       21.07      0.80 o
   5   6   3       25.68       23.62      0.97 o
   6   6   3        1.98        1.95      0.77 o
   7   6   3      110.62      109.22      2.64 o
   8   6   3       26.25       24.46      1.60 o
   9   6   3        8.22       10.39      1.40 o
  10   6   3        0.05       -0.67      1.09 o
 -11   7   3       65.01       72.21      3.76 o
 -10   7   3       25.57       23.00      2.38 o
  -9   7   3        7.72        9.79      1.29 o
  -8   7   3        0.03       -0.42      0.70 o
  -7   7   3       79.60       84.98      2.42 o
  -6   7   3      357.00      343.80      5.07 o
  -5   7   3       35.09       32.68      1.28 o
  -4   7   3       36.77       39.25      1.12 o
  -3   7   3        7.87       10.64      0.57 o
  -2   7   3       84.93      104.09      1.46 o
  -1   7   3     1893.91     1954.37     15.65 o
   0   7   3      121.52      138.30      2.11 o
   1   7   3     1212.27     1324.20     14.79 o
   2   7   3     1124.01     1203.90      9.89 o
   3   7   3       50.38       49.19      1.12 o
   4   7   3      226.50      258.80      3.34 o
   5   7   3        9.51        8.22      0.66 o
   6   7   3       67.94       75.10      1.85 o
   7   7   3       58.59       60.58      2.02 o
   8   7   3        3.14        2.84      0.91 o
   9   7   3       52.96       53.84      2.40 o
  10   7   3        0.52        1.67      1.31 o
 -11   8   3        9.00       15.29      2.29 o
 -10   8   3        8.48        6.71      1.63 o
  -9   8   3        1.05        1.20      0.92 o
  -8   8   3       53.22       52.56      2.07 o
  -7   8   3       11.54       13.20      1.19 o
  -6   8   3      849.70      851.15     10.11 o
  -5   8   3        6.05        6.49      0.94 o
  -4   8   3       83.54       87.67      1.86 o
  -3   8   3       73.52       74.28      1.33 o
  -2   8   3     1042.35     1066.74      8.96 o
  -1   8   3      973.64     1014.20      8.42 o
   0   8   3     1908.07     2035.02     22.31 o
   1   8   3       20.75       20.79      0.90 o
   2   8   3      770.51      855.09     10.96 o
   3   8   3        1.21        4.97      0.32 o
   4   8   3       16.99       19.46      0.76 o
   5   8   3       54.03       58.53      1.50 o
   6   8   3      232.81      247.62      4.70 o
   7   8   3       21.42       26.55      1.45 o
   8   8   3       54.22       53.42      2.22 o
   9   8   3       21.60       18.89      2.03 o
  10   8   3       22.14       19.82      2.80 o
 -11   9   3        7.92       12.52      2.19 o
 -10   9   3       64.12       69.79      3.47 o
  -9   9   3        2.24        1.67      0.89 o
  -8   9   3        5.25        5.31      0.99 o
  -7   9   3       14.38       10.56      1.13 o
  -6   9   3      116.03      103.92      2.54 o
  -5   9   3      243.79      259.63      4.06 o
  -4   9   3        1.07        0.47      0.47 o
  -3   9   3       33.81       28.47      0.90 o
  -2   9   3      353.52      357.87      3.47 o
  -1   9   3      599.53      574.18      7.24 o
   0   9   3      561.77      573.14      7.18 o
   1   9   3       13.54       13.93      0.77 o
   2   9   3       74.69       81.17      2.29 o
   3   9   3        1.19        0.36      0.36 o
   4   9   3        1.44        0.25      0.33 o
   5   9   3        2.43        1.92      0.69 o
   6   9   3       76.74       75.37      1.90 o
   7   9   3       90.15       78.26      2.41 o
   8   9   3       91.63      107.66      3.02 o
   9   9   3       19.10       22.14      2.06 o
  10   9   3        8.83        9.05      1.79 o
 -10  10   3       15.18       18.37      1.91 o
  -9  10   3       28.65       28.20      1.91 o
  -8  10   3      107.65      100.99      2.77 o
  -7  10   3      129.84      123.60      2.92 o
  -6  10   3      711.93      694.52      8.59 o
  -5  10   3       12.66       13.70      1.01 o
  -4  10   3        0.20        0.23      0.59 o
  -3  10   3       23.61       23.40      0.86 o
  -2  10   3       71.65       78.04      1.21 o
  -1  10   3     1626.08     1623.36     18.12 o
   0  10   3       18.35       24.16      1.00 o
   1  10   3        2.55        7.81      0.64 o
   2  10   3       90.07      108.33      2.91 o
   3  10   3      163.15      165.92      2.50 o
   4  10   3       28.48       29.62      1.19 o
   5  10   3        1.40        0.50      0.36 o
   6  10   3        0.46       -0.52      0.56 o
   7  10   3      105.90      106.82      2.78 o
   8  10   3      100.24      105.33      3.26 o
   9  10   3       88.86       88.78      4.96 o
  10  10   3       31.75       32.30      2.57 o
 -10  11   3        0.75        4.51      1.35 o
  -9  11   3       59.00       53.20      2.54 o
  -8  11   3        3.58        2.93      0.95 o
  -7  11   3      173.34      159.70      4.64 o
  -6  11   3      174.43      174.51      3.32 o
  -5  11   3        3.01        5.41      0.78 o
  -4  11   3       22.81       23.41      1.06 o
  -3  11   3       87.54       87.35      1.66 o
  -2  11   3      920.05      923.11      9.69 o
  -1  11   3        0.65        1.57      0.61 o
   0  11   3       13.18       19.37      1.21 o
   1  11   3       17.03       14.07      0.87 o
   2  11   3       32.33       33.51      1.49 o
   3  11   3       84.35       95.66      2.64 o
   4  11   3        4.23        3.95      0.90 o
   5  11   3        0.14        0.15      0.53 o
   6  11   3        7.49        8.62      1.33 o
   7  11   3      131.83      122.60      2.94 o
   8  11   3       20.52       21.46      1.61 o
   9  11   3      129.73      121.07      3.68 o
  10  11   3       90.96       97.94      3.96 o
 -10  12   3       51.22       54.55      2.47 o
  -9  12   3       40.52       42.30      2.71 o
  -8  12   3      255.65      241.26      4.51 o
  -7  12   3       95.97       87.97      2.47 o
  -6  12   3       21.72       19.65      1.23 o
  -5  12   3       43.62       40.95      1.51 o
  -4  12   3        0.19       -0.48      0.48 o
  -3  12   3       83.25       75.06      1.54 o
  -2  12   3      260.51      253.81      3.46 o
  -1  12   3      150.61      166.27      3.80 o
   0  12   3      173.92      161.74      5.04 o
   1  12   3        1.15        0.69      0.61 o
   2  12   3        8.15        7.62      1.00 o
   3  12   3       48.81       54.26      2.19 o
   4  12   3        2.43        0.98      0.56 o
   5  12   3       19.52       15.85      1.34 o
   6  12   3       57.42       59.12      2.44 o
   7  12   3        0.59        1.33      0.71 o
   8  12   3       81.19       76.23      2.76 o
   9  12   3      173.37      191.49      4.70 o
  10  12   3       83.81       98.35      5.35 o
 -10  13   3        0.63        0.31      1.05 o
  -9  13   3        5.64        5.82      1.16 o
  -8  13   3       83.12       78.70      3.19 o
  -7  13   3       46.40       45.12      1.83 o
  -6  13   3        4.19        3.73      0.81 o
  -5  13   3      387.94      388.29      5.34 o
  -4  13   3       25.70       21.50      1.32 o
  -3  13   3        1.60        4.18      0.53 o
  -2  13   3      725.62      710.07     11.65 o
  -1  13   3       71.81       81.53      3.28 o
   0  13   3       15.67       16.05      1.58 o
   1  13   3      154.26      144.66      3.58 o
   2  13   3       37.38       40.20      2.52 o
   3  13   3       99.38      105.84      3.24 o
   4  13   3        5.40        5.36      1.57 o
   5  13   3        0.24       -0.56      0.63 o
   6  13   3        5.64        7.45      1.12 o
   7  13   3       17.03       16.83      1.41 o
   8  13   3       63.81       54.90      2.10 o
   9  13   3        1.56        3.22      1.30 o
  10  13   3        0.48        2.54      1.22 o
 -10  14   3       55.15       48.62      3.41 o
  -9  14   3        3.99        1.91      1.02 o
  -8  14   3      269.25      265.06      4.79 o
  -7  14   3      118.08      108.38      2.73 o
  -6  14   3      154.30      139.57      2.97 o
  -5  14   3        9.83        9.66      0.91 o
  -4  14   3        0.01       -0.28      0.53 o
  -3  14   3        1.47        4.15      0.72 o
  -2  14   3      448.57      457.93      8.27 o
  -1  14   3      121.22      104.00      4.73 o
   0  14   3      112.46      106.60      4.51 o
   1  14   3       94.38       84.34      2.69 o
   2  14   3      165.24      180.39      7.24 o
   3  14   3      207.88      204.93      5.84 o
   4  14   3       35.37       37.60      2.67 o
   5  14   3      123.19      114.65      2.86 o
   6  14   3       40.19       41.18      1.91 o
   7  14   3      152.81      157.19      3.69 o
   8  14   3      126.80      131.47      5.44 o
   9  14   3       31.41       39.28      5.69 o
 -10  15   3       94.81       85.34      2.99 o
  -9  15   3       24.92       17.70      1.57 o
  -8  15   3       69.81       66.61      2.31 o
  -7  15   3      241.14      221.62      4.11 o
  -6  15   3       13.80       15.57      1.25 o
  -5  15   3        7.99       12.06      0.93 o
  -4  15   3       14.51       13.78      0.75 o
  -3  15   3        2.21        1.74      0.69 o
  -2  15   3       40.22       45.07      2.10 o
  -1  15   3       44.57       35.16      1.89 o
   0  15   3      132.26      120.48      4.12 o
   1  15   3       79.89       72.78      3.78 o
   2  15   3       44.97       50.16      2.67 o
   3  15   3       34.56       33.61      2.70 o
   4  15   3        1.39        3.26      1.10 o
   5  15   3       41.54       38.92      1.72 o
   6  15   3      115.15      109.94      3.10 o
   7  15   3        0.03       -0.58      1.46 o
   8  15   3       26.26       30.40      3.68 o
   9  15   3      123.64      145.85      5.14 o
  -9  16   3        3.99        2.45      1.05 o
  -8  16   3      111.18      112.57      3.36 o
  -7  16   3       32.98       31.02      1.62 o
  -6  16   3        4.16        3.63      0.82 o
  -5  16   3       76.19       72.03      2.45 o
  -4  16   3       43.40       30.30      1.53 o
  -3  16   3       34.09       30.04      1.56 o
  -2  16   3      372.42      349.56      6.87 o
  -1  16   3      173.55      164.37      4.12 o
   0  16   3       70.47       66.91      3.29 o
   1  16   3      675.07      664.03     13.36 o
   2  16   3      477.60      492.34     10.80 o
   3  16   3        2.81        0.47      0.74 o
   4  16   3      176.11      167.65      7.59 o
   5  16   3        8.17        8.68      1.66 o
   6  16   3        4.86        4.79      0.99 o
   7  16   3       37.75       33.59      2.40 o
   8  16   3        4.14        7.83      1.61 o
   9  16   3        1.47        3.40      1.57 o
  -9  17   3       82.09       85.27      2.79 o
  -8  17   3        1.99        3.10      0.99 o
  -7  17   3        1.24        2.19      0.94 o
  -6  17   3        0.60        0.54      0.64 o
  -5  17   3       23.24       24.35      1.43 o
  -4  17   3       93.18       74.29      2.35 o
  -3  17   3        5.36       10.11      0.99 o
  -2  17   3      101.62       90.23      2.99 o
  -1  17   3       64.58       61.58      2.43 o
   0  17   3      172.26      169.88      5.38 o
   1  17   3        0.12       -0.07      0.74 o
   2  17   3      154.60      151.00      4.01 o
   3  17   3      200.03      204.89      5.05 o
   4  17   3       29.25       28.45      4.75 o
   5  17   3        3.67        5.94      1.09 o
   6  17   3      159.35      135.95      3.84 o
   7  17   3       25.59       20.60      1.83 o
   8  17   3       33.56       36.68      2.64 o
   9  17   3        4.41        7.02      1.83 o
  -9  18   3       48.36       42.58      2.12 o
  -8  18   3       35.84       28.46      1.68 o
  -7  18   3        5.33        6.53      1.01 o
  -6  18   3       16.28       16.33      1.68 o
  -5  18   3        6.28        6.07      1.08 o
  -4  18   3        1.94        1.59      0.70 o
  -3  18   3      126.78      111.16      2.57 o
  -2  18   3        1.15        1.05      0.89 o
  -1  18   3      347.04      329.44      6.66 o
   0  18   3      649.33      647.19     11.15 o
   1  18   3      259.95      257.55      9.73 o
   2  18   3      669.83      667.61     11.49 o
   3  18   3      377.88      398.71     12.30 o
   4  18   3       10.05        6.93      1.31 o
   5  18   3        1.27        0.69      0.61 o
   6  18   3       18.33       26.89      1.86 o
   7  18   3        0.00        0.90      1.23 o
   8  18   3       48.37       52.97      2.99 o
  -9  19   3       26.07       25.33      1.86 o
  -8  19   3        0.02        1.12      0.89 o
  -7  19   3       13.51       16.44      2.04 o
  -6  19   3        0.14       -0.04      0.62 o
  -5  19   3       12.33       11.63      1.21 o
  -4  19   3        0.01       -0.70      0.70 o
  -3  19   3       15.11       11.56      0.99 o
  -2  19   3        0.40       -0.18      0.78 o
  -1  19   3      238.09      224.53      5.15 o
   0  19   3        5.04        4.15      1.10 o
   1  19   3     2081.65     1998.10     51.15 o
   2  19   3        0.46        0.18      1.06 o
   3  19   3      134.99      132.41      6.49 o
   4  19   3       27.66       29.01      2.59 o
   5  19   3        4.30        2.99      0.79 o
   6  19   3        0.29        0.05      0.85 o
   7  19   3       27.61       28.03      3.33 o
   8  19   3        0.45        1.98      1.35 o
  -8  20   3       32.51       39.23      1.88 o
  -7  20   3        0.87        2.68      0.83 o
  -6  20   3        4.16        3.62      0.88 o
  -5  20   3       15.26       17.20      1.43 o
  -4  20   3       31.90       39.27      1.74 o
  -3  20   3       40.89       32.89      1.45 o
  -2  20   3        9.85        6.52      1.45 o
  -1  20   3        5.82        3.33      1.17 o
   0  20   3       36.56       43.66      2.27 o
   1  20   3       38.58       51.15      3.96 o
   2  20   3        4.79        4.69      2.88 o
   3  20   3       87.04       91.70      3.31 o
   4  20   3       11.49       12.47      1.64 o
   5  20   3        0.68       -0.01      0.64 o
   6  20   3       13.61       11.92      1.54 o
   7  20   3        4.56        4.56      1.27 o
   8  20   3        7.42        7.51      1.86 o
  -8  21   3        1.62        2.03      0.91 o
  -7  21   3       27.59       31.16      1.50 o
  -6  21   3       18.33       17.13      1.53 o
  -5  21   3        0.18       -0.78      0.78 o
  -4  21   3        1.52        0.36      0.70 o
  -3  21   3       56.76       48.97      1.70 o
  -2  21   3       16.16       13.38      1.38 o
  -1  21   3       28.75       28.32      2.24 o
   0  21   3        1.54        2.71      1.00 o
   1  21   3      158.09      162.82      7.20 o
   2  21   3        2.17        2.40      1.13 o
   3  21   3        5.07        4.68      1.25 o
   4  21   3        1.72        2.23      1.17 o
   5  21   3       12.06       13.49      2.15 o
   6  21   3        2.14        0.36      0.82 o
   7  21   3        7.42        2.13      1.88 o
   8  21   3        6.11        8.70      1.66 o
  -8  22   3        0.08        0.32      0.83 o
  -7  22   3       24.03       29.55      1.76 o
  -6  22   3       10.53       12.29      1.35 o
  -5  22   3       91.79       84.25      2.72 o
  -4  22   3       40.10       35.49      1.69 o
  -3  22   3       19.32       15.83      1.20 o
  -2  22   3      104.99      101.51      4.40 o
  -1  22   3       15.42       14.41      1.44 o
   0  22   3      363.07      343.87      7.44 o
   1  22   3        6.70        9.73      2.16 o
   2  22   3       16.12       18.73      1.73 o
   3  22   3       89.45       87.79      3.29 o
   4  22   3        2.03        2.03      1.10 o
   5  22   3       15.56       16.28      2.29 o
   6  22   3        4.72        6.78      1.15 o
   7  22   3        8.61        7.62      1.68 o
  -7  23   3       71.63       91.28      2.75 o
  -6  23   3       63.84       64.41      2.35 o
  -5  23   3        2.67        1.95      0.84 o
  -4  23   3        7.04        6.68      0.94 o
  -3  23   3        0.00       -0.54      0.78 o
  -2  23   3       57.96       53.19      2.30 o
  -1  23   3        4.25        5.70      1.12 o
   0  23   3        6.96        5.74      1.11 o
   1  23   3      212.21      202.08      7.92 o
   2  23   3       94.06       87.62      6.35 o
   3  23   3       10.42        8.65      1.38 o
   4  23   3        0.90        2.10      1.38 o
   5  23   3        0.13        1.44      1.98 o
   6  23   3        0.26        1.26      0.88 o
   7  23   3       19.64       13.58      1.68 o
  -7  24   3       14.25       14.65      3.02 o
  -6  24   3        5.77        1.10      1.25 o
  -5  24   3       41.97       39.80      3.35 o
  -4  24   3       18.71       18.81      1.61 o
  -3  24   3       31.33       27.04      1.68 o
  -2  24   3       33.77       29.28      1.68 o
  -1  24   3      317.80      311.71      6.35 o
   0  24   3        8.09       10.52      1.43 o
   1  24   3      135.55      130.29      4.31 o
   2  24   3        0.01        1.36      1.68 o
   3  24   3        6.26        7.61      1.35 o
   4  24   3       15.99       13.01      2.70 o
   5  24   3        3.85        3.24      1.53 o
   6  24   3        4.11        3.63      1.95 o
  -6  25   3        3.77        5.40      1.46 o
  -5  25   3       27.50       30.25      2.20 o
  -4  25   3       18.68       17.81      1.74 o
  -3  25   3        0.00        0.32      0.80 o
  -2  25   3       45.50       52.20      5.22 o
  -1  25   3        0.05       -0.49      1.25 o
   0  25   3        0.02       -0.67      0.86 o
   1  25   3       23.13       21.13      1.73 o
   2  25   3       20.43       18.48      1.99 o
   3  25   3       23.96       24.22      3.24 o
   4  25   3       52.63       51.57      3.28 o
   5  25   3        7.85        7.77      1.78 o
   6  25   3        0.01       -0.10      1.38 o
  -6  26   3       41.56       35.42      2.55 o
  -5  26   3        0.01        0.79      1.16 o
  -4  26   3        0.07        0.23      1.03 o
  -3  26   3        4.97        7.58      1.36 o
  -2  26   3       49.47       54.77      5.58 o
  -1  26   3       16.42       13.92      3.78 o
   0  26   3       27.61       23.05      3.24 o
   1  26   3        2.38        1.84      1.13 o
   2  26   3       12.31        9.39      1.47 o
   3  26   3       53.10       52.39      5.22 o
   4  26   3      124.81      131.78      5.08 o
   5  26   3       13.19       11.69      2.15 o
  -5  27   3       12.76       10.03      1.71 o
  -4  27   3        4.38        3.11      1.25 o
  -3  27   3       10.21       15.65      1.61 o
  -2  27   3        0.30       -0.92      1.80 o
  -1  27   3       69.01       71.40      4.32 o
   0  27   3        0.24        1.44      1.80 o
   1  27   3        0.01       -1.44      1.80 o
   2  27   3       27.51       30.83      2.13 o
   3  27   3       12.67        8.43      1.64 o
   4  27   3        0.03        1.24      1.38 o
   5  27   3        0.06       -0.52      1.80 o
  -4  28   3        2.48        0.49      1.05 o
  -3  28   3        2.59        2.73      1.12 o
  -2  28   3        0.19        3.82      1.80 o
  -1  28   3       22.79       27.02      2.93 o
   0  28   3        2.20        1.80      2.16 o
   1  28   3        1.25       -1.08      1.80 o
   3  28   3       90.82       94.27      3.60 o
   4  28   3        5.96        9.01      1.80 o
  -3  29   3        1.49        2.99      1.27 o
  -2  29   3        1.26        0.87      1.73 o
  -1  29   3       10.41       16.63      2.59 o
   0  29   3       15.54       19.81      3.24 o
   1  29   3        2.35       -0.36      1.80 o
   3  29   3       71.75       81.41      6.12 o
  -2  30   3        0.01       -0.26      1.73 o
  -1  30   3        1.89       -0.36      2.16 o
   0  30   3        1.88        5.04      2.16 o
   1  30   3        0.83        1.08      2.16 o
   2  30   3       44.76       63.04      5.40 o
 -11   0   4        1.58        0.36      3.24 o
 -10   0   4       22.50       18.01      4.68 o
  -9   0   4        1.05        0.72      1.64 o
  -8   0   4      443.50      412.22     11.59 o
  -7   0   4      296.71      290.38      6.82 o
  -6   0   4      140.95      150.54      3.84 o
  -5   0   4       18.36       19.26      1.44 o
  -4   0   4        9.62        9.22      0.91 o
  -3   0   4     3605.92     3906.64     41.75 o
  -2   0   4      736.32      809.59      9.66 o
  -1   0   4     1224.92     1278.54     14.30 o
   0   0   4      940.11      949.69     10.85 o
   1   0   4     3373.50     3541.13     41.88 o
   2   0   4     1444.18     1547.22     19.41 o
   3   0   4        3.36        3.49      0.83 o
   4   0   4       42.13       43.59      1.85 o
   5   0   4       25.96       26.96      2.53 o
   6   0   4      385.66      381.46      7.60 o
   7   0   4       79.51       80.68      5.40 o
   8   0   4       18.04       14.41      2.29 o
   9   0   4        0.66       -1.38      1.38 o
  10   0   4       17.82       26.66      4.68 o
 -11   1   4        7.38        9.09      3.18 o
 -10   1   4        3.40        3.07      2.15 o
  -9   1   4       31.26       31.66      3.64 o
  -8   1   4       50.28       53.23      2.83 o
  -7   1   4      115.59      110.04      2.87 o
  -6   1   4        0.06       -0.02      0.53 o
  -5   1   4       34.86       39.00      1.21 o
  -4   1   4       11.42        9.49      0.67 o
  -3   1   4      676.83      712.33      6.94 o
  -2   1   4       28.74       38.52      0.88 o
  -1   1   4       25.92       28.49      0.73 o
   0   1   4       96.62       98.39      1.53 o
   1   1   4        1.56        8.62      0.62 o
   2   1   4      221.59      219.41      2.43 o
   3   1   4        6.10        5.90      0.68 o
   4   1   4       47.08       52.70      1.49 o
   5   1   4        6.11        3.66      0.67 o
   6   1   4       82.36       83.07      2.38 o
   7   1   4       15.39       14.74      1.66 o
   8   1   4        0.00        0.32      0.91 o
   9   1   4        1.19        2.80      1.22 o
  10   1   4       24.82       19.32      2.33 o
 -11   2   4        2.61        3.60      3.60 o
 -10   2   4        6.27        5.34      2.00 o
  -9   2   4       36.02       33.69      3.05 o
  -8   2   4      101.86      112.24      3.80 o
  -7   2   4      120.37      124.41      3.09 o
  -6   2   4        0.39       -0.57      0.57 o
  -5   2   4       71.40       83.12      1.72 o
  -4   2   4       62.46       65.03      1.42 o
  -3   2   4       57.70       65.62      1.34 o
  -2   2   4      249.30      267.28      2.99 o
  -1   2   4      123.03      115.04      2.09 o
   0   2   4      978.83     1024.41     10.65 o
   1   2   4      115.66      104.12      1.83 o
   2   2   4       74.80       94.72      1.76 o
   3   2   4      385.63      371.00      4.03 o
   4   2   4      133.38      123.97      2.17 o
   5   2   4      491.82      473.81      6.03 o
   6   2   4      196.79      180.64      3.63 o
   7   2   4        7.46        6.64      0.99 o
   8   2   4       80.23       79.05      3.01 o
   9   2   4       10.95       10.29      1.77 o
  10   2   4        8.80       14.63      2.21 o
 -11   3   4       30.18       40.62      4.58 o
 -10   3   4        5.36        4.26      1.93 o
  -9   3   4       11.93       12.15      1.88 o
  -8   3   4        9.03        7.98      1.32 o
  -7   3   4      118.66      123.18      3.05 o
  -6   3   4       52.59       54.49      1.59 o
  -5   3   4        1.33        1.35      0.56 o
  -4   3   4        7.50        8.50      0.64 o
  -3   3   4       76.66      104.91      2.26 o
  -2   3   4       23.88       22.53      0.78 o
  -1   3   4       28.24       35.41      0.96 o
   0   3   4       41.85       48.15      1.07 o
   1   3   4     1645.70     1621.02     15.21 o
   2   3   4       26.63       31.14      0.91 o
   3   3   4        0.04        1.31      0.49 o
   4   3   4       45.04       43.10      1.28 o
   5   3   4      493.11      486.67      6.81 o
   6   3   4        7.88        7.02      0.99 o
   7   3   4        9.53       10.27      1.14 o
   8   3   4       47.82       47.07      2.36 o
   9   3   4        8.73       10.52      3.07 o
  10   3   4        4.45        3.91      1.60 o
 -11   4   4        3.34        3.66      2.12 o
 -10   4   4       17.28       18.13      2.22 o
  -9   4   4        1.23        0.04      1.12 o
  -8   4   4       15.81       16.33      1.60 o
  -7   4   4      164.99      167.07      3.61 o
  -6   4   4        8.90        7.99      0.88 o
  -5   4   4       50.83       48.20      1.40 o
  -4   4   4       29.98       31.99      1.13 o
  -3   4   4        2.19        2.91      0.46 o
  -2   4   4      107.49      124.50      1.82 o
  -1   4   4     1356.01     1433.53     11.96 o
   0   4   4      254.24      230.70      2.77 o
   1   4   4       20.68       20.20      0.83 o
   2   4   4       51.13       39.98      1.51 o
   3   4   4        0.19        1.07      0.40 o
   4   4   4      136.95      126.19      2.44 o
   5   4   4      590.35      560.70      7.05 o
   6   4   4      328.99      326.37      5.95 o
   7   4   4       55.02       46.82      1.98 o
   8   4   4       20.16       19.76      2.03 o
   9   4   4       29.89       28.64      2.48 o
  10   4   4        5.99        3.95      1.58 o
 -11   5   4       70.73       68.30      4.42 o
 -10   5   4        1.06       -0.01      1.51 o
  -9   5   4       46.88       46.91      2.88 o
  -8   5   4        2.25        1.93      1.20 o
  -7   5   4      229.80      224.07      4.11 o
  -6   5   4      142.51      134.95      2.74 o
  -5   5   4        3.60        2.93      0.61 o
  -4   5   4       65.69       59.95      1.44 o
  -3   5   4       36.82       35.03      1.07 o
  -2   5   4      139.03      157.66      2.10 o
  -1   5   4        1.27        3.53      0.42 o
   0   5   4      127.02      124.86      1.84 o
   1   5   4      447.76      467.46      5.12 o
   2   5   4      225.71      225.93      3.24 o
   3   5   4       33.83       35.73      1.10 o
   4   5   4      290.07      290.95      3.86 o
   5   5   4      501.47      521.13      8.13 o
   6   5   4      874.94      858.43     11.03 o
   7   5   4        4.46       10.16      1.16 o
   8   5   4       23.62       19.90      2.06 o
   9   5   4       17.00       16.28      1.93 o
  10   5   4       19.71       25.17      2.61 o
 -10   6   4        1.84        1.43      1.49 o
  -9   6   4        2.44        1.56      1.47 o
  -8   6   4       27.58       27.78      2.37 o
  -7   6   4       75.90       65.13      2.18 o
  -6   6   4      253.90      247.81      4.23 o
  -5   6   4       10.28        7.41      0.82 o
  -4   6   4       20.48       19.54      0.90 o
  -3   6   4        1.09        2.11      0.80 o
  -2   6   4       69.53       71.62      1.30 o
  -1   6   4       44.30       42.85      1.44 o
   0   6   4       58.70       70.13      1.07 o
   1   6   4        7.63        6.41      0.69 o
   2   6   4       22.52       21.45      0.79 o
   3   6   4       38.85       45.92      1.22 o
   4   6   4       76.88       68.58      1.73 o
   5   6   4       81.69       67.87      2.50 o
   6   6   4      172.36      189.55      3.73 o
   7   6   4      322.19      319.69      6.12 o
   8   6   4       74.18       88.12      3.11 o
   9   6   4       43.55       47.02      2.91 o
  10   6   4        2.01        0.25      1.59 o
 -10   7   4        1.29        0.38      1.48 o
  -9   7   4        2.06        4.23      1.24 o
  -8   7   4        1.55        1.99      0.89 o
  -7   7   4        6.50        5.23      0.96 o
  -6   7   4       28.98       26.77      1.45 o
  -5   7   4        9.18       10.62      0.89 o
  -4   7   4        4.87        4.61      0.63 o
  -3   7   4        6.73        7.10      0.60 o
  -2   7   4       17.40       19.07      0.74 o
  -1   7   4       36.79       48.24      1.00 o
   0   7   4      191.49      185.65      2.20 o
   1   7   4      229.76      259.75      2.98 o
   2   7   4       14.92       15.43      0.72 o
   3   7   4        0.34        1.16      0.38 o
   4   7   4        6.42        6.50      0.79 o
   5   7   4      117.79      107.24      2.38 o
   6   7   4      252.08      222.96      4.24 o
   7   7   4        7.69        8.44      1.22 o
   8   7   4       98.83       88.02      3.15 o
   9   7   4       55.54       53.25      3.08 o
  10   7   4        2.13        2.58      1.64 o
 -10   8   4       49.93       61.93      3.46 o
  -9   8   4        9.77        7.56      1.41 o
  -8   8   4        0.03        0.34      0.84 o
  -7   8   4        4.90        5.33      0.97 o
  -6   8   4        0.20        0.33      0.83 o
  -5   8   4       41.49       46.44      1.69 o
  -4   8   4        2.08        3.19      0.60 o
  -3   8   4       84.08       98.81      2.49 o
  -2   8   4        7.72       12.61      0.61 o
  -1   8   4      109.17      120.39      1.66 o
   0   8   4        5.98        7.85      0.44 o
   1   8   4       48.20       56.70      1.39 o
   2   8   4       24.19       21.29      0.80 o
   3   8   4        0.00        0.17      0.43 o
   4   8   4      165.55      160.90      3.20 o
   5   8   4       39.32       35.19      1.53 o
   6   8   4       37.08       32.42      1.57 o
   7   8   4      360.82      348.67      8.94 o
   8   8   4       38.53       47.95      2.38 o
   9   8   4       78.81       93.95      4.45 o
  10   8   4        5.11        7.38      2.04 o
 -10   9   4       48.16       53.21      3.19 o
  -9   9   4        5.69        4.97      1.45 o
  -8   9   4       10.10       12.68      1.32 o
  -7   9   4        6.78        7.15      1.06 o
  -6   9   4      847.23      838.74     10.21 o
  -5   9   4      199.40      198.67      3.48 o
  -4   9   4      309.60      306.22      4.46 o
  -3   9   4      233.77      232.67      3.36 o
  -2   9   4      160.94      167.93      2.15 o
  -1   9   4       62.22       72.28      1.27 o
   0   9   4      171.23      172.46      2.37 o
   1   9   4        0.03       -0.08      0.39 o
   2   9   4      142.17      140.57      2.59 o
   3   9   4       17.63       16.54      0.71 o
   4   9   4      101.84      100.77      2.23 o
   5   9   4       16.97       10.95      0.95 o
   6   9   4       20.76       20.63      1.36 o
   7   9   4      261.40      276.01      5.57 o
   8   9   4       62.45       61.90      4.00 o
   9   9   4       14.93       13.99      2.34 o
  10   9   4        3.00        0.24      2.88 o
 -10  10   4       87.79       85.78      3.90 o
  -9  10   4       32.02       38.43      2.34 o
  -8  10   4       18.48       22.58      1.58 o
  -7  10   4       66.42       60.96      2.16 o
  -6  10   4       71.66       69.82      2.13 o
  -5  10   4        0.19       -0.46      0.60 o
  -4  10   4      188.47      189.49      3.24 o
  -3  10   4       18.67       17.24      0.84 o
  -2  10   4       51.00       46.19      1.10 o
  -1  10   4      128.85      125.11      2.42 o
   0  10   4      618.05      619.07      7.09 o
   1  10   4       40.71       47.43      2.19 o
   2  10   4        0.36        0.93      0.56 o
   3  10   4        2.00        0.99      0.62 o
   4  10   4       28.14       28.32      2.87 o
   5  10   4       61.71       49.62      2.84 o
   6  10   4        0.78       -0.69      0.69 o
   7  10   4      179.07      176.94      4.11 o
   8  10   4        0.07        0.82      1.00 o
   9  10   4      154.59      163.54      5.59 o
 -10  11   4        0.01       -0.17      1.41 o
  -9  11   4        0.02       -0.23      0.94 o
  -8  11   4        0.51        0.24      0.86 o
  -7  11   4       79.33       76.96      2.38 o
  -6  11   4       97.16      102.23      2.57 o
  -5  11   4        6.65        4.91      0.83 o
  -4  11   4       30.68       29.29      1.27 o
  -3  11   4       19.41       20.77      0.86 o
  -2  11   4      820.97      867.23     10.32 o
  -1  11   4      299.12      314.39      5.79 o
   0  11   4      605.53      612.15      9.21 o
   1  11   4       11.76       18.03      1.58 o
   2  11   4        0.86        0.48      0.96 o
   3  11   4      234.48      238.73      4.36 o
   4  11   4       11.96       21.68      1.40 o
   5  11   4       64.68       50.49      2.31 o
   6  11   4       24.89       26.95      1.35 o
   7  11   4       36.24       38.81      2.00 o
   8  11   4        4.19        4.60      1.11 o
   9  11   4        0.14        0.45      1.05 o
 -10  12   4       24.88       26.73      2.24 o
  -9  12   4        9.71       16.39      1.61 o
  -8  12   4       72.63       64.98      2.39 o
  -7  12   4       50.52       45.13      1.92 o
  -6  12   4       12.69       15.93      1.23 o
  -5  12   4      347.08      349.90      5.15 o
  -4  12   4      152.88      143.36      2.73 o
  -3  12   4      525.66      513.75      5.70 o
  -2  12   4       10.39       11.27      1.12 o
  -1  12   4       50.06       52.33      1.19 o
   0  12   4       86.76       80.71      2.84 o
   1  12   4       71.24       61.39      3.02 o
   2  12   4        8.79        8.50      1.53 o
   3  12   4       48.98       53.78      1.99 o
   4  12   4        1.62        6.05      1.77 o
   5  12   4       49.81       40.57      2.60 o
   6  12   4       26.53       23.77      2.13 o
   7  12   4        0.02        0.89      1.91 o
   8  12   4       33.92       33.35      1.78 o
   9  12   4        3.73        2.48      1.54 o
 -10  13   4        1.66       -0.03      1.18 o
  -9  13   4       62.63       53.42      2.34 o
  -8  13   4        2.75        2.55      1.35 o
  -7  13   4        2.60        4.70      0.97 o
  -6  13   4      114.90      114.45      2.77 o
  -5  13   4        2.14        2.70      0.78 o
  -4  13   4      284.79      302.49      4.39 o
  -3  13   4      716.81      645.21     15.00 o
  -2  13   4      697.11      668.40      9.43 o
  -1  13   4      267.86      266.74      5.80 o
   0  13   4      134.27      127.45      3.72 o
   1  13   4       72.33       66.58      3.18 o
   2  13   4       53.00       53.83      3.02 o
   3  13   4        2.74        3.60      1.80 o
   4  13   4        0.41        1.02      0.78 o
   5  13   4       27.13       22.69      1.64 o
   6  13   4       53.77       48.06      3.42 o
   7  13   4        6.22       11.41      2.01 o
   8  13   4        0.21       -1.15      1.15 o
   9  13   4        6.66        8.41      2.88 o
  -9  14   4       22.43       22.41      1.74 o
  -8  14   4       72.21       68.18      2.44 o
  -7  14   4        8.04        6.97      1.04 o
  -6  14   4        7.82        8.83      1.04 o
  -5  14   4      110.43      108.47      2.48 o
  -4  14   4      182.73      168.47      3.05 o
  -3  14   4       20.26       16.49      1.25 o
  -2  14   4     1778.55     1725.94     21.68 o
  -1  14   4        0.29        0.24      0.83 o
   0  14   4       41.03       41.11      2.21 o
   1  14   4      246.97      231.75      6.61 o
   2  14   4       81.47      110.40      4.31 o
   3  14   4       61.65       61.08      3.28 o
   4  14   4       37.56       37.13      1.70 o
   5  14   4       44.64       42.44      2.12 o
   6  14   4       30.28       28.86      2.05 o
   7  14   4        2.34        2.91      1.15 o
   8  14   4       48.62       49.12      3.85 o
   9  14   4        2.10        2.78      1.57 o
  -9  15   4        0.24       -0.20      0.98 o
  -8  15   4       82.92       76.53      2.54 o
  -7  15   4       17.41       21.37      1.61 o
  -6  15   4        0.42       -0.44      0.66 o
  -5  15   4        0.16        0.50      0.64 o
  -4  15   4        1.05        0.61      0.49 o
  -3  15   4      108.44      104.50      2.76 o
  -2  15   4      955.85      931.25     12.50 o
  -1  15   4        0.41       -0.95      0.95 o
   0  15   4      725.52      705.23     12.10 o
   1  15   4      459.26      446.11     10.29 o
   2  15   4      257.24      256.49     12.25 o
   3  15   4        1.11       -1.08      1.08 o
   4  15   4        0.00       -0.61      0.61 o
   5  15   4        2.49        2.04      1.22 o
   6  15   4       20.73       25.72      3.52 o
   7  15   4       22.97       20.90      2.10 o
   8  15   4       31.17       37.59      2.70 o
   9  15   4        0.08       -0.84      1.35 o
  -9  16   4       22.14       21.37      2.35 o
  -8  16   4       71.51       65.92      2.43 o
  -7  16   4        5.16        7.54      1.04 o
  -6  16   4        0.11        0.43      0.68 o
  -5  16   4       12.06       14.57      1.03 o
  -4  16   4      112.46       96.70      5.15 o
  -3  16   4       56.20       44.55      1.81 o
  -2  16   4      317.53      314.28      5.20 o
  -1  16   4        6.42        7.27      1.37 o
   0  16   4      170.85      166.65      4.70 o
   1  16   4      111.53      103.38      4.20 o
   2  16   4       39.97       33.86      3.60 o
   3  16   4       27.86       28.65      4.68 o
   4  16   4        7.91       10.94      1.99 o
   5  16   4       69.43       64.14      5.86 o
   6  16   4        0.96        3.82      1.08 o
   7  16   4        0.32       -1.07      1.15 o
   8  16   4       10.92        8.29      3.57 o
  -9  17   4       53.38       50.53      2.30 o
  -8  17   4       12.24       15.76      1.42 o
  -7  17   4       12.74        8.68      1.07 o
  -6  17   4        1.24        1.80      0.89 o
  -5  17   4        0.20        0.89      0.75 o
  -4  17   4      114.21       97.42      2.84 o
  -3  17   4      115.67       99.06      2.74 o
  -2  17   4       19.64       18.12      1.72 o
  -1  17   4       60.92       58.97      2.74 o
   0  17   4        0.96       -0.10      0.91 o
   1  17   4      137.77      127.58      4.71 o
   2  17   4       66.52       64.08      6.12 o
   3  17   4        1.89        0.36      1.62 o
   4  17   4       12.69       14.61      2.15 o
   5  17   4       12.56       11.89      1.20 o
   6  17   4        1.67        3.53      1.12 o
   7  17   4       20.07       24.05      2.45 o
   8  17   4        0.33        1.46      1.20 o
  -8  18   4        8.56       12.00      1.36 o
  -7  18   4       10.63       13.86      1.29 o
  -6  18   4       26.48       23.75      1.28 o
  -5  18   4        4.20        2.96      0.96 o
  -4  18   4        3.90        1.61      0.82 o
  -3  18   4        6.73       12.25      1.04 o
  -2  18   4        5.29        3.03      1.10 o
  -1  18   4       47.63       45.07      2.32 o
   0  18   4       56.58       60.99      2.69 o
   1  18   4       20.87       24.34      3.06 o
   2  18   4       22.33       24.75      2.52 o
   3  18   4       10.31        9.68      1.90 o
   4  18   4       70.74       65.95      5.04 o
   5  18   4        8.43       11.19      1.27 o
   6  18   4      134.06      130.95      3.92 o
   7  18   4       78.73       79.16      3.93 o
   8  18   4       11.00       14.91      3.53 o
  -8  19   4        6.74       10.41      1.28 o
  -7  19   4       45.15       56.68      2.00 o
  -6  19   4        2.34        4.18      1.06 o
  -5  19   4        0.03       -0.30      0.68 o
  -4  19   4        0.09        1.10      0.82 o
  -3  19   4       81.65       66.99      2.15 o
  -2  19   4        1.06        1.44      1.04 o
  -1  19   4        7.40        7.78      1.31 o
   0  19   4       49.92       47.40      2.53 o
   1  19   4      100.03      106.26      6.12 o
   2  19   4      101.54       98.66      4.20 o
   3  19   4        6.21        4.96      1.64 o
   4  19   4       50.06       50.94      3.43 o
   5  19   4       45.67       47.46      2.06 o
   6  19   4       45.02       41.79      5.40 o
   7  19   4        0.04        0.48      1.29 o
   8  19   4        4.07        6.45      1.65 o
  -8  20   4        0.46        1.20      0.94 o
  -7  20   4        4.19        4.19      0.91 o
  -6  20   4        0.03       -0.79      0.79 o
  -5  20   4        2.71        2.52      1.04 o
  -4  20   4       11.10        8.68      1.36 o
  -3  20   4       45.21       36.78      1.72 o
  -2  20   4        2.41        0.80      0.95 o
  -1  20   4       15.95       16.70      1.77 o
   0  20   4        5.43        3.65      1.17 o
   1  20   4      388.36      394.35      9.67 o
   2  20   4        9.56       11.06      2.04 o
   3  20   4        6.38        4.32      1.53 o
   4  20   4        0.10       -0.54      1.27 o
   5  20   4        4.63        5.76      1.15 o
   6  20   4      227.91      230.06      6.84 o
   7  20   4        2.46        6.20      1.62 o
  -7  21   4        0.88        0.41      1.01 o
  -6  21   4       21.51       22.06      2.41 o
  -5  21   4       41.28       40.91      2.09 o
  -4  21   4       10.82        8.44      1.12 o
  -3  21   4        3.76        3.24      0.89 o
  -2  21   4       62.83       60.52      2.82 o
  -1  21   4       74.29       72.15      3.51 o
   0  21   4       79.95       80.98      4.15 o
   1  21   4      122.35      134.27      4.96 o
   2  21   4        1.35        0.18      1.27 o
   3  21   4        0.18        1.77      1.38 o
   4  21   4       43.03       45.57      3.31 o
   5  21   4        0.53        1.61      2.52 o
   6  21   4        0.38        2.52      1.29 o
   7  21   4       71.62       74.81      4.50 o
  -7  22   4       23.90       33.05      2.04 o
  -6  22   4        4.13        5.39      1.14 o
  -5  22   4        2.73        2.57      1.04 o
  -4  22   4        0.01       -0.13      0.79 o
  -3  22   4        0.04       -0.15      0.70 o
  -2  22   4       35.94       32.92      2.14 o
  -1  22   4      306.94      310.37      9.31 o
   0  22   4        0.51        1.63      1.14 o
   1  22   4       15.99       19.58      4.32 o
   2  22   4       60.30       62.30      4.32 o
   3  22   4       11.42       11.63      2.04 o
   4  22   4        0.19        0.62      1.38 o
   5  22   4        6.88        7.20      2.04 o
   6  22   4        0.00        0.07      1.20 o
  -7  23   4        8.26       13.09      1.69 o
  -6  23   4        2.50        5.99      1.16 o
  -5  23   4        6.73        7.76      1.25 o
  -4  23   4       21.02       25.29      2.13 o
  -3  23   4        6.13        3.53      0.94 o
  -2  23   4       22.09       22.23      1.93 o
  -1  23   4       20.43       22.06      2.67 o
   0  23   4      139.13      137.18      4.96 o
   1  23   4       29.52       31.72      3.24 o
   2  23   4       20.79       22.03      5.04 o
   3  23   4        1.80        1.54      1.38 o
   4  23   4        4.95        3.08      1.64 o
   5  23   4        2.53        0.67      3.06 o
   6  23   4        2.48        1.61      1.12 o
  -6  24   4        6.51        6.30      1.22 o
  -5  24   4       13.19        6.58      1.43 o
  -4  24   4       31.45       34.29      1.80 o
  -3  24   4       59.11       66.60      2.81 o
  -2  24   4       64.12       71.86      4.24 o
  -1  24   4       10.83       12.15      1.68 o
   0  24   4       77.73       86.69      3.94 o
   1  24   4        0.86        1.26      1.27 o
   2  24   4        1.84        2.26      1.38 o
   3  24   4        2.69        4.79      1.64 o
   4  24   4       24.18       24.38      2.67 o
   5  24   4       18.46       21.28      2.77 o
  -6  25   4        7.85       12.97      4.32 o
  -5  25   4        0.47        0.02      0.93 o
  -4  25   4       39.33       53.48      2.12 o
  -3  25   4       11.22       11.28      3.34 o
  -2  25   4       84.42       89.36      3.34 o
  -1  25   4       57.57       68.49      3.03 o
   0  25   4       30.50       31.06      2.51 o
   1  25   4        1.77        4.83      1.47 o
   2  25   4        0.14        0.82      1.38 o
   3  25   4        0.92        0.90      1.53 o
   4  25   4       61.76       64.84      3.94 o
   5  25   4        0.30        3.06      1.78 o
  -5  26   4        0.06        1.04      1.54 o
  -4  26   4        5.31        4.13      1.83 o
  -3  26   4        3.10        1.12      0.88 o
  -2  26   4        6.20        3.85      1.27 o
  -1  26   4       54.03       46.66      2.59 o
   0  26   4        1.13       -0.65      1.44 o
   1  26   4        1.45        0.88      1.38 o
   2  26   4        2.98        1.87      1.38 o
   3  26   4        4.77        5.09      2.16 o
   4  26   4        2.76        5.24      2.52 o
  -4  27   4        9.65        9.72      1.64 o
  -3  27   4       30.82       34.18      2.21 o
  -2  27   4        6.67        7.27      1.60 o
  -1  27   4        8.55       11.05      1.44 o
   0  27   4        6.27        3.99      1.47 o
   1  27   4        4.16        4.32      1.47 o
   2  27   4        4.52        3.66      1.64 o
   3  27   4       21.79       18.95      2.51 o
  -3  28   4       47.39       48.99      2.64 o
  -2  28   4       81.82       91.83      5.06 o
  -1  28   4       30.38       31.32      3.46 o
   0  28   4        2.05        3.70      1.25 o
   1  28   4        0.63        1.32      2.52 o
   2  28   4        7.03        4.21      1.64 o
  -1  29   4       31.64       32.06      4.32 o
   0  29   4       45.40       47.19      5.04 o
   1  29   4        2.02        2.69      1.25 o
 -10   1   5        0.91        1.67      1.79 o
  -9   1   5        0.32       -1.31      1.31 o
  -8   1   5      219.49      213.84      7.59 o
  -7   1   5      452.53      484.07      7.84 o
  -6   1   5        4.73        3.37      0.88 o
  -5   1   5        0.14       -0.63      0.63 o
  -4   1   5      191.46      200.40      3.22 o
  -3   1   5      350.45      383.40      4.80 o
  -2   1   5       20.01       22.52      0.96 o
  -1   1   5        7.71        6.88      0.84 o
   0   1   5        0.14       -0.38      0.56 o
   1   1   5      562.55      547.63      7.35 o
   2   1   5       59.63       72.41      2.76 o
   3   1   5      959.34      886.88     12.22 o
   4   1   5       71.62       72.16      2.41 o
   5   1   5      165.92      167.03      7.28 o
   6   1   5       41.81       38.54      1.98 o
   7   1   5        0.91        1.69      0.98 o
   8   1   5        0.00       -0.10      1.03 o
   9   1   5        6.94        4.68      1.79 o
 -10   2   5        4.65        4.50      1.98 o
  -9   2   5        1.38        2.16      1.66 o
  -8   2   5       29.59       36.11      2.86 o
  -7   2   5       70.39       74.51      2.75 o
  -6   2   5      112.08      112.70      2.73 o
  -5   2   5       11.61       14.77      1.24 o
  -4   2   5       55.18       60.35      1.74 o
  -3   2   5      218.15      244.25      3.50 o
  -2   2   5        2.28        2.86      0.50 o
  -1   2   5       22.66       29.11      1.12 o
   0   2   5      348.80      331.80      5.03 o
   1   2   5      179.21      164.72      3.16 o
   2   2   5      645.17      590.62      8.67 o
   3   2   5      392.01      377.48      6.28 o
   4   2   5      340.86      320.00      5.74 o
   5   2   5       51.30       52.18      2.34 o
   6   2   5      130.02      125.27      3.45 o
   7   2   5       57.99       59.24      2.55 o
   8   2   5       54.47       60.35      2.73 o
   9   2   5        2.19        1.90      1.58 o
 -10   3   5        0.12       -0.60      2.01 o
  -9   3   5        0.00       -1.02      1.38 o
  -8   3   5      100.39      112.66      4.64 o
  -7   3   5      194.68      196.15      4.40 o
  -6   3   5       49.32       55.38      2.02 o
  -5   3   5       41.19       43.83      1.55 o
  -4   3   5       27.85       31.18      1.27 o
  -3   3   5       55.71       68.25      1.56 o
  -2   3   5      215.07      231.75      3.25 o
  -1   3   5      174.26      170.68      2.61 o
   0   3   5        2.89        3.50      0.57 o
   1   3   5       56.89       56.55      2.92 o
   2   3   5      315.53      320.65      6.26 o
   3   3   5        6.60        6.32      0.91 o
   4   3   5      399.56      395.47      6.69 o
   5   3   5       60.82       56.63      3.98 o
   6   3   5        3.22        5.13      1.08 o
   7   3   5        2.81        1.72      1.03 o
   8   3   5        8.26       11.21      2.56 o
   9   3   5        0.05       -0.56      1.57 o
 -10   4   5        3.23        1.44      1.87 o
  -9   4   5       10.25       11.24      2.21 o
  -8   4   5       89.98       95.50      3.21 o
  -7   4   5       42.57       47.05      2.10 o
  -6   4   5       48.00       46.42      2.09 o
  -5   4   5      225.15      226.66      3.68 o
  -4   4   5      326.96      347.04      4.31 o
  -3   4   5      248.63      256.11      3.36 o
  -2   4   5      120.01      119.95      2.16 o
  -1   4   5       21.32       20.42      0.91 o
   0   4   5       85.59       99.66      1.86 o
   1   4   5      547.83      546.94      7.31 o
   2   4   5      232.66      223.58      4.02 o
   3   4   5      152.48      157.28      3.16 o
   4   4   5      124.96      108.62      2.91 o
   5   4   5        9.71        6.21      1.06 o
   6   4   5        6.82        8.65      1.87 o
   7   4   5        0.69       -0.90      0.90 o
   8   4   5        1.74        0.65      1.25 o
   9   4   5       22.29       22.89      2.40 o
 -10   5   5        9.44        7.31      2.14 o
  -9   5   5        1.15        1.40      1.34 o
  -8   5   5       46.18       48.15      3.22 o
  -7   5   5      153.29      157.32      4.57 o
  -6   5   5       90.31       88.54      2.54 o
  -5   5   5       77.56       76.35      2.21 o
  -4   5   5        6.34        6.66      0.80 o
  -3   5   5       14.21       14.60      0.81 o
  -2   5   5       93.40       91.26      1.87 o
  -1   5   5       44.61       44.77      1.29 o
   0   5   5       41.44       44.12      1.22 o
   1   5   5       14.09       18.22      1.25 o
   2   5   5      125.35      116.13      2.57 o
   3   5   5      155.56      138.08      2.92 o
   4   5   5        1.18        0.88      1.03 o
   5   5   5      537.39      527.93     10.35 o
   6   5   5       25.85       24.55      1.69 o
   7   5   5       10.18       14.15      1.89 o
   8   5   5       21.91       27.63      2.40 o
   9   5   5        0.56       -0.13      1.31 o
 -10   6   5        2.98        4.51      1.74 o
  -9   6   5        0.83        1.72      1.34 o
  -8   6   5       23.58       23.19      1.85 o
  -7   6   5        9.04        9.64      1.72 o
  -6   6   5       87.76       87.69      2.71 o
  -5   6   5       67.71       75.85      2.03 o
  -4   6   5      163.91      171.11      2.92 o
  -3   6   5        1.41        2.17      0.51 o
  -2   6   5        3.78        3.60      0.59 o
  -1   6   5      102.24       96.19      1.90 o
   0   6   5       37.12       42.74      1.24 o
   1   6   5        2.45        4.32      0.61 o
   2   6   5       72.44       72.89      1.88 o
   3   6   5       26.35       27.01      1.32 o
   4   6   5      136.32      124.76      2.88 o
   5   6   5     1021.50      974.82     17.23 o
   6   6   5        0.36       -0.59      0.92 o
   7   6   5      139.64      123.73      4.22 o
   8   6   5       72.61       73.84      3.42 o
   9   6   5        5.32        6.87      2.20 o
 -10   7   5        7.51       10.66      2.04 o
  -9   7   5       12.79       12.85      1.92 o
  -8   7   5        3.05        4.23      1.17 o
  -7   7   5      114.61      124.86      3.49 o
  -6   7   5       16.57       21.85      1.68 o
  -5   7   5       19.34       17.43      1.18 o
  -4   7   5       73.81       77.56      1.92 o
  -3   7   5       20.68       22.27      0.99 o
  -2   7   5       47.19       49.22      1.53 o
  -1   7   5       41.34       41.99      1.24 o
   0   7   5      120.34      132.19      2.04 o
   1   7   5      309.84      341.76      5.04 o
   2   7   5        2.78        4.00      0.61 o
   3   7   5       14.94       14.07      0.98 o
   4   7   5        0.38        1.42      0.71 o
   5   7   5       46.47       62.85      2.34 o
   6   7   5       67.23       65.83      5.33 o
   7   7   5        0.54       -0.94      0.94 o
   8   7   5        0.30        0.95      1.21 o
   9   7   5       24.27       34.99      2.64 o
 -10   8   5        5.19        8.76      1.97 o
  -9   8   5        0.08        0.39      1.08 o
  -8   8   5        0.92        1.32      1.25 o
  -7   8   5       73.71       72.19      2.82 o
  -6   8   5       87.56      109.63      3.28 o
  -5   8   5      189.86      194.06      3.81 o
  -4   8   5        9.62        7.28      0.85 o
  -3   8   5        0.29        0.56      0.67 o
  -2   8   5        3.90        4.38      0.91 o
  -1   8   5       25.16       22.44      0.95 o
   0   8   5      199.11      190.37      2.57 o
   1   8   5        3.03        2.66      0.47 o
   2   8   5       70.91       80.17      1.61 o
   3   8   5        3.13        2.24      0.67 o
   4   8   5       86.79       71.25      2.21 o
   5   8   5      442.32      398.92      7.64 o
   6   8   5        1.08        1.19      1.03 o
   7   8   5        9.21        5.02      2.13 o
   8   8   5        3.96        1.44      1.25 o
   9   8   5        0.80        5.05      1.46 o
 -10   9   5        7.44        9.44      2.01 o
  -9   9   5        1.38        0.61      1.17 o
  -8   9   5        7.70        9.03      1.43 o
  -7   9   5       82.52       85.31      2.90 o
  -6   9   5        0.03        0.55      0.80 o
  -5   9   5      249.24      259.24      4.29 o
  -4   9   5       69.74       64.74      1.87 o
  -3   9   5       27.76       27.21      1.22 o
  -2   9   5        3.40        2.68      0.80 o
  -1   9   5      109.35      105.61      1.89 o
   0   9   5      325.20      320.49      4.05 o
   1   9   5       27.16       28.94      1.06 o
   2   9   5        3.69        2.92      0.83 o
   3   9   5       12.85       18.32      0.82 o
   4   9   5        3.06        0.54      0.68 o
   5   9   5       40.05       53.72      2.07 o
   6   9   5       51.21       37.53      2.05 o
   7   9   5       18.61       15.03      1.64 o
   8   9   5       12.21       10.23      1.90 o
   9   9   5      110.87      145.23      5.44 o
  -9  10   5        0.26       -0.24      1.02 o
  -8  10   5        0.37        0.05      1.01 o
  -7  10   5        1.92        4.79      1.03 o
  -6  10   5      109.70      116.63      2.89 o
  -5  10   5      265.82      258.54      4.60 o
  -4  10   5       46.22       42.82      1.55 o
  -3  10   5      231.16      233.25      4.00 o
  -2  10   5        1.42        1.10      0.55 o
  -1  10   5       18.47       19.04      0.76 o
   0  10   5      221.07      227.58      5.40 o
   1  10   5       86.63       79.05      2.35 o
   2  10   5       15.91        9.71      1.03 o
   3  10   5        5.97        3.46      1.14 o
   4  10   5      384.62      336.66      7.15 o
   5  10   5      103.71      105.94      2.76 o
   6  10   5       34.38       27.88      1.80 o
   7  10   5        0.44        0.68      1.13 o
   8  10   5        0.30        0.72      1.27 o
   9  10   5        0.07        2.58      1.80 o
  -9  11   5        4.45        5.47      1.44 o
  -8  11   5        2.77        0.70      1.05 o
  -7  11   5        8.75        8.37      1.18 o
  -6  11   5      129.50      119.21      2.89 o
  -5  11   5        0.01        0.63      0.66 o
  -4  11   5       83.53       88.76      2.87 o
  -3  11   5      240.46      236.79      4.02 o
  -2  11   5        3.40        3.43      0.53 o
  -1  11   5       71.88       71.82      2.16 o
   0  11   5      234.36      202.40      3.92 o
   1  11   5      238.47      225.72      4.31 o
   2  11   5        7.38        7.97      1.01 o
   3  11   5       30.04       25.45      1.51 o
   4  11   5        3.81        0.36      1.08 o
   5  11   5       56.81       57.36      3.05 o
   6  11   5       33.18       34.90      4.50 o
   7  11   5        9.81        9.20      1.25 o
   8  11   5        1.06        1.44      1.62 o
   9  11   5       17.43       22.05      2.13 o
  -9  12   5        6.16        5.28      1.38 o
  -8  12   5        8.50        8.07      1.38 o
  -7  12   5        0.14       -0.22      0.76 o
  -6  12   5       81.92       81.68      2.42 o
  -5  12   5       33.00       41.16      1.72 o
  -4  12   5      455.82      408.62      7.08 o
  -3  12   5        7.28        6.71      0.80 o
  -2  12   5       41.00       43.63      1.78 o
  -1  12   5       12.66       12.98      1.01 o
   0  12   5       90.63       93.24      2.44 o
   1  12   5       67.47       72.26      4.55 o
   2  12   5      127.65      120.69      3.17 o
   3  12   5        2.21        0.26      0.82 o
   4  12   5       51.83       45.71      3.24 o
   5  12   5        3.15        1.60      1.25 o
   6  12   5        8.59        3.84      1.47 o
   7  12   5        7.16        4.68      2.16 o
   8  12   5        0.27       -0.36      1.80 o
  -9  13   5        3.34        0.75      1.13 o
  -8  13   5        1.15        0.92      1.02 o
  -7  13   5       28.57       27.54      1.69 o
  -6  13   5       58.44       52.58      1.98 o
  -5  13   5       14.36       12.98      1.16 o
  -4  13   5        8.38        6.65      0.90 o
  -3  13   5        7.62        3.97      0.58 o
  -2  13   5        1.87        2.61      0.77 o
  -1  13   5       13.19       13.70      1.04 o
   0  13   5        1.15        0.85      0.59 o
   1  13   5      368.65      327.36      6.10 o
   2  13   5        0.07        0.06      1.26 o
   3  13   5       66.41       49.67      4.00 o
   4  13   5       92.17       84.10      6.58 o
   5  13   5        8.16       10.89      2.70 o
   6  13   5        3.21        3.24      2.16 o
   7  13   5       19.42       16.94      3.60 o
   8  13   5        0.01       -0.72      1.80 o
  -9  14   5       49.28       50.52      2.64 o
  -8  14   5       19.88       22.46      1.67 o
  -7  14   5       23.56       18.94      1.44 o
  -6  14   5       25.97       22.94      1.56 o
  -5  14   5        5.18        4.85      1.05 o
  -4  14   5      205.73      182.55      3.46 o
  -3  14   5       65.33       61.05      2.26 o
  -2  14   5        0.31        0.81      1.20 o
  -1  14   5       83.12       83.44      2.65 o
   0  14   5       25.09       23.10      1.25 o
   1  14   5       44.92       47.52      1.79 o
   2  14   5       15.21       10.27      0.94 o
   3  14   5       29.96       25.80      1.64 o
   4  14   5       43.00       45.56      3.35 o
   5  14   5       18.54       18.94      2.34 o
   6  14   5       38.18       34.30      3.42 o
   7  14   5        1.75        3.24      2.34 o
   8  14   5        6.64        8.65      2.52 o
  -8  15   5       43.34       56.29      2.35 o
  -7  15   5       34.41       38.35      1.86 o
  -6  15   5       19.18       17.51      1.75 o
  -5  15   5        1.55        1.50      0.73 o
  -4  15   5      199.90      177.44      4.98 o
  -3  15   5      163.37      164.44      5.41 o
  -2  15   5      334.63      328.00      5.70 o
  -1  15   5       13.76       14.39      1.77 o
   0  15   5        6.21        4.43      0.62 o
   1  15   5      144.04      155.20      5.59 o
   2  15   5       24.67       27.23      3.26 o
   3  15   5       96.91       87.39      3.05 o
   4  15   5        2.36        1.53      0.88 o
   5  15   5        7.15        5.87      1.53 o
   6  15   5        0.06       -0.14      1.20 o
   7  15   5        4.15        3.04      1.57 o
   8  15   5        8.16       11.87      2.88 o
  -8  16   5        0.07        1.60      1.02 o
  -7  16   5       11.32        8.92      1.19 o
  -6  16   5      108.75      100.74      2.72 o
  -5  16   5        1.65        0.23      0.67 o
  -4  16   5       36.24       28.23      1.81 o
  -3  16   5       84.41       72.96      2.47 o
  -2  16   5      102.56       89.30      2.60 o
  -1  16   5       15.11       16.50      1.12 o
   0  16   5       12.17       11.96      1.52 o
   1  16   5        7.46        8.70      1.78 o
   2  16   5        0.01        1.47      1.38 o
   3  16   5        0.37        1.51      0.85 o
   4  16   5       20.11       18.00      1.46 o
   5  16   5       11.07       13.38      1.90 o
   6  16   5        4.15        2.34      1.47 o
   7  16   5        3.29        5.80      5.40 o
  -8  17   5        6.87        7.94      1.26 o
  -7  17   5       43.80       44.37      2.56 o
  -6  17   5        0.17       -0.76      0.76 o
  -5  17   5       15.30       14.42      1.50 o
  -4  17   5       78.10       79.97      2.84 o
  -3  17   5       55.97       53.95      2.55 o
  -2  17   5       24.10       18.63      1.32 o
  -1  17   5        7.81        8.45      1.56 o
   0  17   5        0.35       -0.08      1.21 o
   1  17   5        4.85        4.68      2.34 o
   2  17   5       30.62       31.82      3.06 o
   3  17   5        1.63        2.28      1.22 o
   4  17   5       15.06       17.11      1.47 o
   5  17   5        0.94        0.95      3.06 o
   6  17   5        7.98       10.81      1.85 o
   7  17   5        2.64        4.86      2.16 o
  -8  18   5       13.89       21.49      2.16 o
  -7  18   5       13.24       10.18      1.23 o
  -6  18   5       23.94       23.28      1.92 o
  -5  18   5        5.35        5.13      1.19 o
  -4  18   5        7.14        6.08      1.18 o
  -3  18   5      215.67      194.79      4.27 o
  -2  18   5       20.39       18.02      1.32 o
  -1  18   5        2.92        1.44      1.17 o
   0  18   5        0.03       -0.98      0.98 o
   1  18   5       98.97      106.32      5.58 o
   2  18   5      111.13      113.07     11.71 o
   3  18   5       13.84       14.09      2.25 o
   4  18   5       18.69       13.92      2.18 o
   5  18   5       23.65       17.07      3.06 o
   6  18   5        1.01        1.08      1.98 o
   7  18   5       88.57      106.37      6.12 o
  -7  19   5       13.34       20.74      1.99 o
  -6  19   5       88.48       93.21      3.38 o
  -5  19   5        8.46        7.70      1.44 o
  -4  19   5       15.08       15.55      1.43 o
  -3  19   5      199.68      194.54      4.34 o
  -2  19   5       12.18       14.02      1.12 o
  -1  19   5       27.59       31.14      2.27 o
   0  19   5        1.41        0.47      1.10 o
   1  19   5       30.37       24.40      2.55 o
   2  19   5       36.61       29.94      4.50 o
   3  19   5        0.07        1.34      1.38 o
   4  19   5       23.67       22.52      1.53 o
   5  19   5       38.42       35.95      2.05 o
   6  19   5       13.54       17.72      2.13 o
   7  19   5       31.73       36.23      3.05 o
  -7  20   5        3.76        7.44      1.68 o
  -6  20   5        1.86        2.28      1.08 o
  -5  20   5        1.01        0.88      1.01 o
  -4  20   5       20.79       22.63      1.72 o
  -3  20   5      134.56      111.58      3.74 o
  -2  20   5       19.20       20.94      2.39 o
  -1  20   5       53.13       50.55      2.82 o
   0  20   5        1.63        0.85      1.67 o
   1  20   5        1.84        0.54      1.53 o
   2  20   5        0.41       -0.07      1.38 o
   3  20   5       11.50       11.34      2.16 o
   4  20   5        0.65        1.16      1.64 o
   5  20   5        1.02        2.43      1.18 o
   6  20   5       11.31       12.42      1.90 o
  -7  21   5        0.00       -1.27      1.64 o
  -6  21   5        2.95        2.03      1.18 o
  -5  21   5        4.89        8.11      1.33 o
  -4  21   5       34.27       32.28      1.97 o
  -3  21   5       54.92       54.63      2.28 o
  -2  21   5        0.48        0.84      1.25 o
  -1  21   5       10.21       10.95      1.92 o
   0  21   5        5.67        7.88      3.06 o
   1  21   5        5.55       10.81      2.88 o
   2  21   5       19.27       22.46      2.67 o
   3  21   5        1.72        0.72      1.53 o
   4  21   5       17.29       17.92      2.55 o
   5  21   5       20.47       24.62      1.76 o
   6  21   5        0.00        1.08      1.29 o
  -6  22   5        0.00       -0.94      0.94 o
  -5  22   5       14.80       20.28      2.03 o
  -4  22   5       26.18       33.02      2.01 o
  -3  22   5       12.39       16.60      1.78 o
  -2  22   5       13.38       15.29      1.30 o
  -1  22   5       10.69       14.49      2.70 o
   0  22   5        9.37        7.52      1.90 o
   1  22   5        9.24       10.05      2.15 o
   2  22   5        0.06       -0.13      1.44 o
   3  22   5        4.72       11.35      5.58 o
   4  22   5       57.93       69.71      4.33 o
   5  22   5        2.05        1.05      0.92 o
  -6  23   5       23.93       29.64      2.81 o
  -5  23   5        7.72        6.11      1.37 o
  -4  23   5        0.95        2.23      1.10 o
  -3  23   5       17.06       18.77      1.48 o
  -2  23   5        0.57        0.26      0.81 o
  -1  23   5       11.05       12.16      1.85 o
   0  23   5        2.83        2.88      2.16 o
   1  23   5       11.18        9.42      2.04 o
   2  23   5        0.96        0.72      1.53 o
   3  23   5        0.18       -1.26      1.53 o
   4  23   5       79.47       90.83      9.01 o
   5  23   5        7.58        3.33      2.15 o
  -5  24   5       28.32       34.16      2.17 o
  -4  24   5        1.37        2.27      1.01 o
  -3  24   5        2.80        3.49      1.06 o
  -2  24   5        0.64       -0.32      1.25 o
  -1  24   5       55.64       68.86      5.17 o
   0  24   5        8.68        3.42      1.53 o
   1  24   5       28.25       23.55      2.67 o
   2  24   5       43.17       57.81      3.82 o
   3  24   5       34.77       41.17      3.43 o
   4  24   5       21.56       27.81      3.18 o
  -4  25   5        4.73        9.84      1.96 o
  -3  25   5       54.66       51.76      3.28 o
  -2  25   5        1.23        1.89      1.43 o
  -1  25   5       57.40       68.45      3.65 o
   0  25   5        1.07        3.71      1.64 o
   1  25   5       13.61       12.25      2.29 o
   2  25   5        7.43        3.06      1.78 o
   3  25   5       52.90       63.53      4.08 o
  -3  26   5        8.73       10.38      1.68 o
  -2  26   5       76.83       80.05      5.94 o
  -1  26   5        0.35        0.54      1.25 o
   0  26   5        2.19        0.66      2.52 o
   1  26   5        8.85        9.88      2.15 o
   2  26   5        8.50       13.65      2.41 o
   3  26   5        0.03        0.18      1.53 o
  -2  27   5       25.60       25.89      2.28 o
  -1  27   5        1.36        0.36      1.38 o
   0  27   5       53.15       59.88      7.20 o
   1  27   5        0.17        1.26      1.53 o
  -9   0   6        0.82       -0.76      2.15 o
  -8   0   6       23.10       23.55      3.78 o
  -7   0   6      291.65      293.56      9.41 o
  -6   0   6        0.59       -0.21      1.39 o
  -5   0   6        0.28        0.29      1.20 o
  -4   0   6       19.12       17.29      2.15 o
  -3   0   6       23.16       20.35      5.94 o
  -2   0   6       49.26       57.47      3.18 o
  -1   0   6        2.90        2.20      1.13 o
   0   0   6      276.27      257.53      6.97 o
   1   0   6      182.91      183.46      6.12 o
   2   0   6      693.19      669.49     15.67 o
   3   0   6      750.90      669.08     14.24 o
   4   0   6        0.05        0.00      1.02 o
   5   0   6       52.27       46.16      4.32 o
   6   0   6        0.96        0.98      1.38 o
   7   0   6        1.00       -1.02      1.80 o
   8   0   6      116.63      129.55      5.86 o
  -9   1   6       46.81       47.58      3.10 o
  -8   1   6       50.33       55.79      3.54 o
  -7   1   6        1.90        3.30      1.34 o
  -6   1   6       12.34       14.54      1.32 o
  -5   1   6        0.72       -0.56      0.82 o
  -4   1   6       28.24       32.99      1.96 o
  -3   1   6      116.95      121.77      3.31 o
  -2   1   6       55.70       58.81      2.25 o
  -1   1   6        0.10       -0.66      0.66 o
   0   1   6       16.12       17.93      1.48 o
   1   1   6      964.37      931.94     12.94 o
   2   1   6        2.44        2.44      0.84 o
   3   1   6      192.98      178.23      4.07 o
   4   1   6      152.70      142.75      3.74 o
   5   1   6       12.32       11.30      1.40 o
   6   1   6       24.37       22.96      1.79 o
   7   1   6       41.16       48.68      3.33 o
   8   1   6        2.79        4.43      1.37 o
  -9   2   6       39.35       43.40      6.07 o
  -8   2   6       86.02       80.83      3.69 o
  -7   2   6       22.23       26.22      1.89 o
  -6   2   6        4.10        5.25      1.26 o
  -5   2   6        5.31        5.90      1.05 o
  -4   2   6       53.44       57.03      2.38 o
  -3   2   6       11.27       15.46      1.42 o
  -2   2   6       44.13       43.12      1.97 o
  -1   2   6       16.13       16.05      1.35 o
   0   2   6       89.62       82.14      2.54 o
   1   2   6      373.46      355.75      6.14 o
   2   2   6       57.82       56.89      2.18 o
   3   2   6       36.09       39.25      1.92 o
   4   2   6      151.16      142.78      5.88 o
   5   2   6        0.08        0.63      0.87 o
   6   2   6       20.36       19.96      1.92 o
   7   2   6       16.71       21.39      1.88 o
   8   2   6       72.78       82.67      4.12 o
  -9   3   6        5.81       10.61      2.29 o
  -8   3   6      250.07      262.65      7.49 o
  -7   3   6        8.56        8.31      1.38 o
  -6   3   6        5.96        4.49      1.28 o
  -5   3   6       40.54       45.00      2.25 o
  -4   3   6       18.81       18.25      1.56 o
  -3   3   6        4.40        4.57      0.94 o
  -2   3   6       24.91       21.97      1.92 o
  -1   3   6       82.84       91.31      3.22 o
   0   3   6        5.46        5.76      1.01 o
   1   3   6      101.07       98.54      2.73 o
   2   3   6      118.46      113.32      3.04 o
   3   3   6       46.23       43.11      2.26 o
   4   3   6       27.48       32.11      2.96 o
   5   3   6        0.01        0.43      0.82 o
   6   3   6        2.08        2.85      1.46 o
   7   3   6        0.02        0.00      1.03 o
   8   3   6       21.09       29.81      2.91 o
  -9   4   6        3.40        2.16      1.77 o
  -8   4   6      366.32      374.86     11.49 o
  -7   4   6       16.41       15.42      2.08 o
  -6   4   6      123.28      137.64      3.99 o
  -5   4   6        0.21       -0.40      0.84 o
  -4   4   6       29.30       31.13      1.92 o
  -3   4   6       32.50       28.39      1.69 o
  -2   4   6       15.84       17.95      2.18 o
  -1   4   6        7.15        6.23      1.01 o
   0   4   6      100.36       97.59      2.73 o
   1   4   6      222.70      216.58      4.39 o
   2   4   6      435.93      418.84      8.47 o
   3   4   6        3.79        5.31      1.06 o
   4   4   6       18.10       13.78      1.37 o
   5   4   6        2.22        1.27      0.91 o
   6   4   6        1.24        3.17      1.15 o
   7   4   6       35.55       37.61      2.61 o
   8   4   6        7.69        6.97      2.43 o
  -9   5   6       10.10       11.31      2.27 o
  -8   5   6      223.49      240.11      7.59 o
  -7   5   6       65.36       72.25      3.52 o
  -6   5   6       84.25       85.81      3.17 o
  -5   5   6       71.29       73.90      2.77 o
  -4   5   6       74.97       74.29      2.53 o
  -3   5   6        7.72        5.69      1.16 o
  -2   5   6       28.09       31.84      1.58 o
  -1   5   6      258.94      252.46      4.52 o
   0   5   6     1041.58     1013.85     12.58 o
   1   5   6        2.41        1.57      0.76 o
   2   5   6      183.15      179.38      3.92 o
   3   5   6       84.13       73.36      2.50 o
   4   5   6       23.17       16.83      1.45 o
   5   5   6        3.13        2.28      0.99 o
   6   5   6       10.55        9.53      1.58 o
   7   5   6        3.63        2.82      1.35 o
   8   5   6      116.01      130.21      4.72 o
  -9   6   6        0.58        0.87      1.58 o
  -8   6   6       51.82       61.14      5.29 o
  -7   6   6        0.21        1.11      1.52 o
  -6   6   6      158.56      153.73      7.33 o
  -5   6   6       12.86        9.05      1.26 o
  -4   6   6        5.05        6.87      1.08 o
  -3   6   6       10.68        9.20      1.21 o
  -2   6   6       21.57       23.91      2.00 o
  -1   6   6      133.88      136.83      3.11 o
   0   6   6      423.76      431.49      6.39 o
   1   6   6        0.24        0.80      0.65 o
   2   6   6      106.90      106.45      3.12 o
   3   6   6        8.22        9.26      1.14 o
   4   6   6       47.76       44.24      2.39 o
   5   6   6       36.97       33.83      2.24 o
   6   6   6      107.84      103.98      3.80 o
   7   6   6        1.44        1.19      1.31 o
   8   6   6        1.50        1.51      1.35 o
  -9   7   6        0.69        1.37      1.99 o
  -8   7   6        0.85        0.44      1.24 o
  -7   7   6      184.40      181.34      4.92 o
  -6   7   6        0.41        0.55      1.06 o
  -5   7   6        0.32       -0.13      0.91 o
  -4   7   6        4.02        3.97      0.98 o
  -3   7   6       10.94       11.11      1.60 o
  -2   7   6       99.01       92.52      3.28 o
  -1   7   6      155.17      154.67      3.25 o
   0   7   6      352.06      334.21      8.60 o
   1   7   6       44.33       51.05      2.82 o
   2   7   6        1.03        1.55      0.73 o
   3   7   6        0.08        1.11      0.78 o
   4   7   6        1.46        0.81      0.92 o
   5   7   6       83.79       75.53      3.07 o
   6   7   6       11.51       12.61      1.60 o
   7   7   6       22.28       24.50      3.06 o
   8   7   6        6.04        5.45      1.49 o
  -9   8   6       33.30       28.02      3.11 o
  -8   8   6       23.12       28.70      2.41 o
  -7   8   6       11.79       13.01      3.07 o
  -6   8   6      252.27      259.45      8.35 o
  -5   8   6      171.87      166.21      6.23 o
  -4   8   6      128.30      122.10      3.39 o
  -3   8   6        8.37       10.22      1.17 o
  -2   8   6       69.15       59.11      2.39 o
  -1   8   6      157.51      145.93      4.63 o
   0   8   6        6.83        6.88      1.04 o
   1   8   6       43.11       42.28      1.82 o
   2   8   6        6.05        6.96      0.95 o
   3   8   6        0.07       -0.58      0.72 o
   4   8   6       30.22       23.63      2.00 o
   5   8   6       17.50       23.37      1.81 o
   6   8   6        5.82        4.07      1.21 o
   7   8   6       11.33       13.42      1.81 o
   8   8   6       32.81       35.50      2.85 o
  -9   9   6        4.34        0.78      1.42 o
  -8   9   6        2.15        3.01      1.39 o
  -7   9   6        2.55        3.55      1.25 o
  -6   9   6       29.65       27.51      2.18 o
  -5   9   6        9.98       13.26      1.49 o
  -4   9   6       28.26       36.12      1.92 o
  -3   9   6       16.45       14.99      1.25 o
  -2   9   6       61.75       54.41      2.39 o
  -1   9   6        6.78        7.37      0.97 o
   0   9   6      862.43      809.34     11.59 o
   1   9   6       50.19       45.47      1.82 o
   2   9   6       58.67       50.81      2.60 o
   3   9   6        7.14        6.65      1.00 o
   4   9   6      105.11      100.56      4.60 o
   5   9   6       76.78       79.35      2.84 o
   6   9   6        8.81        6.84      1.31 o
   7   9   6        5.57        4.64      1.52 o
   8   9   6       24.39       28.50      2.59 o
  -9  10   6       28.28       33.72      2.69 o
  -8  10   6       26.67       26.54      2.26 o
  -7  10   6        1.72        1.65      1.22 o
  -6  10   6        0.17        0.60      1.01 o
  -5  10   6      185.85      180.71      4.43 o
  -4  10   6      124.69      112.48      3.27 o
  -3  10   6        2.30        2.45      0.75 o
  -2  10   6       35.60       37.91      2.65 o
  -1  10   6        0.94        1.67      0.67 o
   0  10   6        2.92        5.56      0.83 o
   1  10   6        1.37        0.81      0.57 o
   2  10   6        2.03        0.82      1.05 o
   3  10   6        0.04       -0.63      0.85 o
   4  10   6      192.25      188.36      6.05 o
   5  10   6       35.20       35.97      1.74 o
   6  10   6        5.69        1.56      1.13 o
   7  10   6        0.06        0.44      1.13 o
   8  10   6       10.05       12.20      1.80 o
  -8  11   6        9.79       14.12      1.87 o
  -7  11   6       17.81       17.09      1.83 o
  -6  11   6        0.75       -0.21      0.94 o
  -5  11   6       57.47       60.21      2.60 o
  -4  11   6       47.34       50.24      2.11 o
  -3  11   6        1.67        2.78      0.80 o
  -2  11   6       21.19       18.55      1.39 o
  -1  11   6        5.21        3.76      0.99 o
   0  11   6       84.87       81.35      2.96 o
   1  11   6      274.72      259.56      6.92 o
   2  11   6       23.78       16.28      1.98 o
   3  11   6       58.50       53.76      3.05 o
   4  11   6        1.20        0.72      2.70 o
   5  11   6       42.32       32.78      3.24 o
   6  11   6        0.87        1.80      1.80 o
   7  11   6       21.38       32.06      3.96 o
   8  11   6        0.07       -1.08      1.80 o
  -8  12   6        7.70       10.31      1.70 o
  -7  12   6       19.38       20.01      1.92 o
  -6  12   6       33.38       35.48      2.12 o
  -5  12   6       13.09       17.06      1.78 o
  -4  12   6       14.57       10.07      1.07 o
  -3  12   6        7.53        6.02      0.87 o
  -2  12   6        6.12        8.62      0.83 o
  -1  12   6        1.42        1.54      0.87 o
   0  12   6       19.51       14.94      1.57 o
   1  12   6        0.11        0.66      1.17 o
   2  12   6       64.05       53.84      5.22 o
   3  12   6       43.85       37.64      2.50 o
   4  12   6      132.91      118.39      4.73 o
   5  12   6        0.40        1.08      1.44 o
   6  12   6        0.31        1.80      1.44 o
   7  12   6       23.07       27.74      3.60 o
  -8  13   6        1.05        1.31      1.21 o
  -7  13   6        2.19        1.60      1.19 o
  -6  13   6        1.46       -0.24      1.09 o
  -5  13   6       30.15       36.12      2.30 o
  -4  13   6        0.20        0.99      0.79 o
  -3  13   6        1.67        2.48      1.14 o
  -2  13   6        8.51        7.72      1.19 o
  -1  13   6       33.03       33.98      1.71 o
   0  13   6        4.38        6.20      1.11 o
   1  13   6       10.45        7.70      1.24 o
   2  13   6        6.55       11.87      1.57 o
   3  13   6       11.41       12.80      1.80 o
   4  13   6       60.66       61.96      3.96 o
   5  13   6        9.32        5.28      1.61 o
   6  13   6        2.24        2.88      1.80 o
   7  13   6       11.07       18.73      3.24 o
  -8  14   6       19.56       21.02      2.04 o
  -7  14   6       36.23       36.91      2.32 o
  -6  14   6        0.42        0.01      0.93 o
  -5  14   6        0.35        0.76      0.90 o
  -4  14   6        7.82        5.75      0.92 o
  -3  14   6        0.44        0.01      0.87 o
  -2  14   6        4.77        1.96      0.87 o
  -1  14   6       22.52       23.20      1.51 o
   0  14   6       21.56       21.71      2.06 o
   1  14   6       51.97       50.27      3.26 o
   2  14   6       24.32       16.75      1.85 o
   3  14   6      116.43      100.92      3.98 o
   4  14   6       62.81       62.14      5.40 o
   5  14   6        3.46        2.58      1.32 o
   6  14   6        3.51        5.40      2.16 o
   7  14   6       73.97       82.49      5.40 o
  -7  15   6        0.12        0.90      1.14 o
  -6  15   6       21.98       23.86      1.78 o
  -5  15   6       60.73       64.00      2.09 o
  -4  15   6        8.12       10.70      1.38 o
  -3  15   6        6.27        4.39      1.08 o
  -2  15   6       32.37       33.01      1.85 o
  -1  15   6        0.55        0.08      0.75 o
   0  15   6       22.50       27.23      3.70 o
   1  15   6       91.04       82.10      2.95 o
   2  15   6       50.41       47.81      2.23 o
   3  15   6       39.06       33.01      2.26 o
   4  15   6       36.58       27.36      2.45 o
   5  15   6        2.47        0.65      1.25 o
   6  15   6        5.03        7.90      2.52 o
   7  15   6       33.52       44.31      4.32 o
  -7  16   6        0.66        0.10      1.40 o
  -6  16   6       12.96       12.33      1.30 o
  -5  16   6        3.42        2.77      1.12 o
  -4  16   6        3.71        2.88      1.35 o
  -3  16   6       10.85       10.61      1.40 o
  -2  16   6       47.43       41.70      1.98 o
  -1  16   6       13.72       14.20      1.35 o
   0  16   6       32.33       29.46      1.72 o
   1  16   6      100.99      103.88      3.22 o
   2  16   6       28.20       32.11      1.94 o
   3  16   6        8.79        5.87      2.52 o
   4  16   6       12.10        7.33      1.80 o
   5  16   6        0.46        3.10      1.32 o
   6  16   6        9.81       10.44      2.13 o
  -7  17   6       12.14        7.48      1.30 o
  -6  17   6        5.22        4.73      1.33 o
  -5  17   6        4.59        4.19      1.19 o
  -4  17   6       16.31       17.06      1.59 o
  -3  17   6       23.95       23.32      1.87 o
  -2  17   6       32.56       28.88      1.71 o
  -1  17   6       20.43       19.60      1.47 o
   0  17   6        0.08        1.53      0.88 o
   1  17   6        0.16        0.66      1.17 o
   2  17   6        1.44        0.27      0.88 o
   3  17   6      102.10      121.03      5.04 o
   4  17   6        4.68        3.99      1.80 o
   5  17   6        3.02        6.80      1.80 o
   6  17   6        0.21        2.19      1.53 o
  -7  18   6       61.20       59.87      4.40 o
  -6  18   6        0.76       -0.32      1.09 o
  -5  18   6       15.92       15.29      2.65 o
  -4  18   6        4.84        2.16      1.06 o
  -3  18   6       43.44       48.28      2.26 o
  -2  18   6       35.54       31.21      1.91 o
  -1  18   6        0.30        0.79      0.82 o
   0  18   6        1.74       -0.56      0.82 o
   1  18   6        6.99        6.50      1.17 o
   2  18   6        3.97        3.05      1.11 o
   3  18   6       27.83       35.36      4.32 o
   4  18   6        4.40        8.01      3.24 o
   5  18   6        1.35        3.00      1.29 o
   6  18   6       10.44        8.79      1.93 o
  -6  19   6        2.46        0.83      1.30 o
  -5  19   6        0.05       -0.58      0.97 o
  -4  19   6        8.95        8.31      1.37 o
  -3  19   6      107.10       96.24      3.13 o
  -2  19   6       41.71       43.14      2.16 o
  -1  19   6        5.93        8.39      1.25 o
   0  19   6        9.90        7.25      1.18 o
   1  19   6        1.33        1.27      0.90 o
   2  19   6        3.01        1.71      1.08 o
   3  19   6        4.50        7.74      2.16 o
   4  19   6        7.47       10.08      1.61 o
   5  19   6        2.68        2.96      1.32 o
  -6  20   6       36.72       45.75      2.57 o
  -5  20   6       11.58       10.31      1.56 o
  -4  20   6        0.65       -0.63      0.97 o
  -3  20   6       80.60       71.95      2.79 o
  -2  20   6        3.82        2.50      0.99 o
  -1  20   6       34.39       48.72      2.06 o
   0  20   6        1.75       -0.36      0.88 o
   1  20   6        7.12        6.51      1.90 o
   2  20   6       48.02       52.23      5.40 o
   3  20   6       30.90       33.98      2.26 o
   4  20   6        0.20        0.50      1.62 o
   5  20   6        0.86        1.68      1.29 o
  -5  21   6        1.76        1.56      1.19 o
  -4  21   6       18.08       18.84      1.75 o
  -3  21   6       13.07       12.51      1.47 o
  -2  21   6       20.56       24.49      1.75 o
  -1  21   6       11.53       15.77      1.37 o
   0  21   6       17.84       19.25      2.67 o
   1  21   6       40.18       27.37      3.02 o
   2  21   6       17.48       21.40      2.92 o
   3  21   6        4.45        7.56      3.24 o
   4  21   6       10.51       11.83      1.64 o
  -5  22   6       11.31       15.60      1.79 o
  -4  22   6       22.70       23.28      2.03 o
  -3  22   6       14.78       12.80      1.51 o
  -2  22   6        3.07        2.45      1.51 o
  -1  22   6        4.02        4.99      1.30 o
   0  22   6       58.35       64.79      7.38 o
   1  22   6       14.46       10.09      3.24 o
   2  22   6       15.73       21.04      2.92 o
   3  22   6       12.71       16.74      2.92 o
   4  22   6       18.55       20.82      4.14 o
  -4  23   6       55.49       46.50      3.63 o
  -3  23   6       27.37       23.32      1.88 o
  -2  23   6        0.43       -0.11      0.99 o
  -1  23   6       50.25       64.51      3.50 o
   0  23   6        4.26        4.87      2.52 o
   1  23   6       32.15       34.91      3.43 o
   2  23   6        0.01       -0.15      2.34 o
   3  23   6       21.49       22.77      3.18 o
  -3  24   6        3.06       -0.29      1.04 o
  -2  24   6       13.91       10.67      1.48 o
  -1  24   6        0.00        0.34      1.38 o
   0  24   6       20.12       19.09      3.96 o
   1  24   6       53.42       70.55      4.45 o
   2  24   6        9.10       10.15      2.52 o
  -1  25   6        0.32       -0.72      1.53 o
   0  25   6        0.82        0.15      3.96 o
   1  25   6       41.07       44.31      5.40 o
  -8   1   7        4.50       -0.19      3.24 o
  -7   1   7       19.91       20.80      5.58 o
  -6   1   7        0.49       -0.25      1.30 o
  -5   1   7        5.23        3.41      1.16 o
  -4   1   7        1.50        0.50      0.88 o
  -3   1   7        9.62       11.77      1.42 o
  -2   1   7       70.87       71.28      2.68 o
  -1   1   7      153.50      156.98      3.94 o
   0   1   7       21.68       18.37      2.08 o
   1   1   7       18.23       18.49      2.39 o
   2   1   7       97.62       93.86      3.01 o
   3   1   7       42.07       40.50      2.11 o
   4   1   7       57.18       56.51      2.56 o
   5   1   7       23.78       28.37      2.06 o
   6   1   7        3.99        1.69      1.16 o
   7   1   7      209.39      250.10      5.89 o
  -8   2   7        3.80        5.30      4.68 o
  -7   2   7       14.48       10.46      2.67 o
  -6   2   7        3.07        4.51      1.56 o
  -5   2   7       32.90       26.11      2.32 o
  -4   2   7        9.64       10.12      1.42 o
  -3   2   7        9.29        9.54      1.28 o
  -2   2   7        7.07        6.89      1.30 o
  -1   2   7       98.90      105.41      3.19 o
   0   2   7      151.11      146.33      3.76 o
   1   2   7       14.80       15.89      1.44 o
   2   2   7        3.83       -0.19      0.84 o
   3   2   7        3.00        2.00      0.98 o
   4   2   7        3.94        2.83      1.06 o
   5   2   7       44.25       42.25      2.28 o
   6   2   7       28.39       35.55      2.20 o
   7   2   7        8.70       14.66      2.08 o
  -8   3   7        4.75        3.24      3.24 o
  -7   3   7        1.03        2.16      2.04 o
  -6   3   7       21.32       25.30      2.54 o
  -5   3   7        4.05        1.92      1.64 o
  -4   3   7        5.19        4.39      1.28 o
  -3   3   7       12.68       11.47      1.39 o
  -2   3   7        1.51        1.29      0.91 o
  -1   3   7      186.27      195.55      4.52 o
   0   3   7      263.23      255.62      5.19 o
   1   3   7       23.81       25.76      1.70 o
   2   3   7        1.32        0.78      0.87 o
   3   3   7        4.79        4.69      1.08 o
   4   3   7        5.68       12.26      1.48 o
   5   3   7        4.50        3.68      1.51 o
   6   3   7        6.92       11.88      1.92 o
   7   3   7        1.05        0.09      1.38 o
  -8   4   7       29.74       41.78      5.76 o
  -7   4   7        0.13        0.24      1.46 o
  -6   4   7        0.41        2.00      1.35 o
  -5   4   7       31.06       32.74      2.56 o
  -4   4   7       11.79       12.68      1.68 o
  -3   4   7       27.91       28.06      1.87 o
  -2   4   7       14.85       10.30      1.37 o
  -1   4   7      542.09      556.97      8.98 o
   0   4   7        1.16        0.85      0.94 o
   1   4   7      204.19      199.04      4.47 o
   2   4   7      110.51      103.69      5.25 o
   3   4   7        4.89        5.41      1.12 o
   4   4   7        8.86        6.32      1.19 o
   5   4   7        0.30       -0.28      0.94 o
   6   4   7        1.05        1.24      1.16 o
   7   4   7        1.25        1.93      1.43 o
  -8   5   7      114.47      124.99      8.65 o
  -7   5   7        8.11        8.20      2.15 o
  -6   5   7        3.37        3.11      1.38 o
  -5   5   7        2.20        2.39      1.73 o
  -4   5   7        8.32       10.85      1.73 o
  -3   5   7      160.76      158.42      4.68 o
  -2   5   7       42.60       38.21      2.04 o
  -1   5   7      745.63      736.68     11.03 o
   0   5   7        0.90        1.78      0.89 o
   1   5   7       93.76       86.67      2.80 o
   2   5   7        1.24        2.21      0.94 o
   3   5   7        1.17       -0.18      0.80 o
   4   5   7        6.19        4.97      1.15 o
   5   5   7      101.55      100.06      5.71 o
   6   5   7        8.15       10.85      1.79 o
   7   5   7        0.13        2.11      1.60 o
  -8   6   7       90.67       88.97      7.56 o
  -7   6   7       11.55       13.59      2.41 o
  -6   6   7        0.70       -1.38      1.38 o
  -5   6   7       53.01       52.08      3.03 o
  -4   6   7        0.51        0.16      1.03 o
  -3   6   7       90.83       96.55      3.63 o
  -2   6   7       91.88       84.66      3.34 o
  -1   6   7      138.37      138.90      6.24 o
   0   6   7       68.18       56.76      2.28 o
   1   6   7        4.21        4.65      1.87 o
   2   6   7        7.05        5.38      1.06 o
   3   6   7       11.57       10.44      1.46 o
   4   6   7        0.09       -0.41      0.92 o
   5   6   7       34.59       36.00      2.39 o
   6   6   7        0.43        0.38      1.25 o
   7   6   7        8.25        7.35      2.41 o
  -8   7   7       18.13       20.68      5.76 o
  -7   7   7       11.90       12.93      2.41 o
  -6   7   7        1.68        2.91      1.64 o
  -5   7   7       56.58       60.90      3.57 o
  -4   7   7      168.52      173.10      6.58 o
  -3   7   7        8.49       12.31      1.88 o
  -2   7   7       54.57       60.07      2.70 o
  -1   7   7        1.30        2.17      1.00 o
   0   7   7       22.95       18.12      1.60 o
   1   7   7       11.38       11.63      1.41 o
   2   7   7       20.67       17.10      1.60 o
   3   7   7        0.07       -0.50      0.92 o
   4   7   7        2.43        1.49      1.52 o
   5   7   7        0.00       -0.92      0.92 o
   6   7   7        0.06        0.24      1.21 o
   7   7   7        7.10        6.34      1.68 o
  -8   8   7       54.10       58.83      4.33 o
  -7   8   7       27.09       33.78      4.68 o
  -6   8   7       13.72       15.26      3.06 o
  -5   8   7        9.04        8.83      2.70 o
  -4   8   7        0.49        0.72      1.27 o
  -3   8   7        1.96        2.92      1.18 o
  -2   8   7      133.81      128.62      3.92 o
  -1   8   7        4.41        1.80      1.27 o
   0   8   7       51.56       52.45      2.84 o
   1   8   7      108.19      103.42      3.28 o
   2   8   7       22.71       22.24      1.74 o
   3   8   7        3.55        4.02      1.03 o
   4   8   7       31.04       36.64      2.14 o
   5   8   7        0.90        0.12      1.03 o
   6   8   7       13.93       13.49      2.00 o
   7   8   7        8.47        9.44      1.71 o
  -8   9   7        8.28        7.91      2.88 o
  -7   9   7        0.03        0.36      1.53 o
  -6   9   7        0.05        0.00      1.53 o
  -5   9   7       17.77       11.72      1.77 o
  -4   9   7      180.61      166.67      4.81 o
  -3   9   7      104.86      103.35      3.62 o
  -2   9   7       89.67       88.80      3.59 o
  -1   9   7      199.25      169.65      4.67 o
   0   9   7        0.17        0.77      0.92 o
   1   9   7       35.43       30.71      1.83 o
   2   9   7        8.20        7.66      1.34 o
   3   9   7        5.19        1.76      0.92 o
   4   9   7        8.00        8.83      1.34 o
   5   9   7        6.23        4.12      1.11 o
   6   9   7        1.14       -0.21      1.03 o
   7   9   7        4.34        5.37      1.29 o
  -7  10   7       10.14        8.00      2.14 o
  -6  10   7        1.46        0.79      1.35 o
  -5  10   7        7.33        7.72      1.56 o
  -4  10   7        5.91        5.03      1.44 o
  -3  10   7       70.17       65.60      2.90 o
  -2  10   7       14.80       15.63      1.58 o
  -1  10   7        3.28        4.23      1.05 o
   0  10   7       76.63       68.97      2.30 o
   1  10   7        5.91        3.77      0.87 o
   2  10   7        3.82        6.01      1.57 o
   3  10   7       23.84       29.92      2.67 o
   4  10   7       29.85       35.05      3.00 o
   5  10   7       43.82       48.63      4.32 o
   6  10   7       19.56       27.02      3.60 o
  -7  11   7       12.88       13.97      2.03 o
  -6  11   7        1.93        1.81      2.37 o
  -5  11   7       22.96       21.66      2.13 o
  -4  11   7       17.57       13.95      2.40 o
  -3  11   7        5.43        5.78      1.25 o
  -2  11   7        0.00        0.84      0.82 o
  -1  11   7       33.30       31.61      2.19 o
   0  11   7       81.04       71.59      3.72 o
   1  11   7        0.00        0.29      2.52 o
   2  11   7        0.00        1.08      1.44 o
   3  11   7        0.21       -0.72      1.44 o
   4  11   7       49.22       46.47      3.96 o
   5  11   7       79.94       92.94      5.76 o
   6  11   7        8.14        5.76      2.52 o
  -7  12   7       10.12        6.85      1.95 o
  -6  12   7        0.02        0.06      1.25 o
  -5  12   7        0.05        1.00      1.11 o
  -4  12   7        2.98        1.55      1.03 o
  -3  12   7        0.51       -0.34      0.77 o
  -2  12   7        2.80        2.13      1.47 o
  -1  12   7        0.45       -0.72      1.20 o
   0  12   7        9.30       11.50      1.80 o
   1  12   7       21.10       25.38      3.24 o
   2  12   7       31.02       29.75      2.67 o
   3  12   7        3.81        0.36      1.44 o
   4  12   7       26.50       32.06      3.24 o
   5  12   7       50.53       55.11      4.68 o
   6  12   7        0.94        0.36      1.80 o
  -7  13   7        0.02        1.21      1.98 o
  -6  13   7        5.90        4.82      1.46 o
  -5  13   7       12.96       17.06      2.18 o
  -4  13   7        0.31        0.44      0.94 o
  -3  13   7        0.66        1.67      1.25 o
  -2  13   7        1.59        2.72      3.24 o
  -1  13   7       29.20       33.12      4.14 o
   0  13   7       28.00       26.46      2.40 o
   1  13   7        3.70        4.57      2.16 o
   2  13   7        7.74       17.32      2.18 o
   3  13   7        1.59        2.88      1.80 o
   4  13   7       60.17       72.04      4.68 o
   5  13   7       20.10       21.61      3.24 o
   6  13   7        0.58        1.44      2.16 o
  -6  14   7        1.13        0.93      1.25 o
  -5  14   7       11.56        8.93      1.37 o
  -4  14   7        3.32        2.99      1.53 o
  -3  14   7        0.03        0.49      1.25 o
  -2  14   7        5.40        0.98      1.62 o
  -1  14   7       55.63       50.76      8.83 o
   0  14   7        5.55        5.99      2.34 o
   1  14   7        3.73        3.99      3.96 o
   2  14   7        5.89        6.71      1.57 o
   3  14   7       41.45       41.23      3.05 o
   4  14   7       68.17       64.84      4.68 o
   5  14   7       41.13       50.07      4.32 o
  -6  15   7        2.00        1.63      1.11 o
  -5  15   7        9.16       11.77      2.33 o
  -4  15   7        1.57        0.36      1.25 o
  -3  15   7       10.02       11.53      2.07 o
  -2  15   7        0.08        1.20      2.88 o
  -1  15   7        0.74        1.22      1.62 o
   0  15   7       46.45       45.23      3.00 o
   1  15   7        1.48        2.04      1.29 o
   2  15   7        0.13        0.10      1.25 o
   3  15   7        0.19       -1.20      1.20 o
   4  15   7       32.29       33.18      3.06 o
   5  15   7       22.02       32.06      3.60 o
  -6  16   7        4.22        4.26      2.15 o
  -5  16   7        6.42        6.85      1.99 o
  -4  16   7        2.73        1.03      1.53 o
  -3  16   7        6.10        5.55      1.80 o
  -2  16   7       21.03       26.18      2.45 o
  -1  16   7        1.82        6.65      3.42 o
   0  16   7        6.02        5.28      1.98 o
   1  16   7       14.28       10.88      1.90 o
   2  16   7       38.71       47.22      3.24 o
   3  16   7       57.47       62.23      3.60 o
   4  16   7       32.99       40.63      3.10 o
   5  16   7        9.13       11.53      2.52 o
  -5  17   7        2.05       -0.30      1.47 o
  -4  17   7        4.66        5.73      1.80 o
  -3  17   7        0.64        2.52      1.53 o
  -2  17   7        9.30       12.17      2.52 o
  -1  17   7       29.83       32.78      2.73 o
   0  17   7        0.20        0.60      1.98 o
   1  17   7       49.96       49.20      3.05 o
   2  17   7        0.37        0.84      1.29 o
   3  17   7        2.57        0.24      1.29 o
   4  17   7        0.31        0.00      1.29 o
  -5  18   7        0.99        2.78      1.73 o
  -4  18   7       28.19       36.25      3.20 o
  -3  18   7        0.00       -0.07      1.25 o
  -2  18   7        3.49        2.96      1.62 o
  -1  18   7       56.31       66.05      6.66 o
   0  18   7        2.88        2.40      1.29 o
   1  18   7        6.72        7.66      1.61 o
   2  18   7        9.19        6.00      1.61 o
   3  18   7       27.01       27.02      2.88 o
   4  18   7       18.69       26.90      2.54 o
  -4  19   7        0.00       -0.15      1.47 o
  -3  19   7       18.01       25.81      2.73 o
  -2  19   7       37.92       54.33      3.33 o
  -1  19   7       24.26       26.16      2.50 o
   0  19   7       48.42       55.77      5.22 o
   1  19   7        5.30        2.92      4.14 o
   2  19   7       26.34       20.06      2.52 o
   3  19   7       12.80       24.05      2.50 o
  -4  20   7        0.03        1.47      1.53 o
  -3  20   7       35.82       34.13      2.93 o
  -2  20   7       19.97       18.39      4.14 o
  -1  20   7        0.46        2.04      1.29 o
   0  20   7        0.03        3.24      1.29 o
   1  20   7        0.00        0.98      1.25 o
   2  20   7        0.48       -2.23      2.34 o
   3  20   7       10.21        8.90      3.60 o
  -3  21   7       57.93       56.08      3.53 o
  -2  21   7        1.32        2.27      1.53 o
  -1  21   7       20.21       29.65      3.78 o
   0  21   7        0.03        2.40      1.44 o
   1  21   7        1.66        2.55      1.80 o
   2  21   7        2.74        6.12      1.80 o
  -1  22   7       13.67       14.30      1.98 o
   0  22   7        0.56        0.48      1.29 o
  -7   0   8        1.64        3.96      3.24 o
  -6   0   8       22.52       19.45      4.68 o
  -5   0   8       91.66       88.61      7.20 o
  -4   0   8        6.01        1.94      1.64 o
  -3   0   8       22.61       20.61      3.42 o
  -2   0   8      347.54      341.77      9.53 o
  -1   0   8      204.22      207.26      7.00 o
   0   0   8       10.35        8.06      1.90 o
   1   0   8       13.13        7.59      2.34 o
   2   0   8        0.10        0.52      2.16 o
   3   0   8       92.80       84.49      5.22 o
   4   0   8        1.28        1.26      1.53 o
   5   0   8        8.23        5.76      2.04 o
   6   0   8        4.15        5.00      2.15 o
  -7   1   8        0.12        1.08      2.04 o
  -6   1   8       26.66       29.73      7.02 o
  -5   1   8        3.15        2.30      1.43 o
  -4   1   8        9.72       11.53      1.62 o
  -3   1   8        5.40        6.81      1.42 o
  -2   1   8        0.45       -0.77      0.98 o
  -1   1   8        9.32       11.81      1.51 o
   0   1   8       15.58       16.18      1.62 o
   1   1   8        0.44        1.11      0.94 o
   2   1   8        0.00       -0.87      0.87 o
   3   1   8        0.10        0.07      0.98 o
   4   1   8        4.01        2.79      1.19 o
   5   1   8       22.44       21.95      1.97 o
   6   1   8        0.49       -0.91      1.21 o
  -7   2   8        0.60       -0.02      1.90 o
  -6   2   8       44.07       54.80      7.38 o
  -5   2   8       47.71       51.15      3.82 o
  -4   2   8        9.94        7.38      1.66 o
  -3   2   8       15.61       15.25      1.74 o
  -2   2   8       97.74       92.12      3.27 o
  -1   2   8       89.44       89.28      3.19 o
   0   2   8        0.32        1.05      1.03 o
   1   2   8        8.27        6.92      1.40 o
   2   2   8       18.37       18.36      1.87 o
   3   2   8       13.05        8.32      1.39 o
   4   2   8        0.17        0.81      1.08 o
   5   2   8       29.39       36.36      2.45 o
   6   2   8        2.44        1.11      1.35 o
  -7   3   8        5.46        7.20      2.55 o
  -6   3   8       23.37       22.50      2.61 o
  -5   3   8       40.77       52.18      3.24 o
  -4   3   8        7.40        7.38      1.68 o
  -3   3   8       15.76       15.72      2.86 o
  -2   3   8       75.27       77.80      3.05 o
  -1   3   8       20.94       16.91      1.70 o
   0   3   8       22.41       19.86      1.70 o
   1   3   8       24.85       28.80      1.95 o
   2   3   8       17.95       14.98      1.56 o
   3   3   8       22.56       25.36      1.92 o
   4   3   8        1.73        0.36      1.03 o
   5   3   8       20.37       21.51      2.21 o
   6   3   8        6.15        8.05      1.77 o
  -7   4   8        0.22        2.12      2.25 o
  -6   4   8        0.89       -1.37      1.43 o
  -5   4   8       11.52       12.22      2.06 o
  -4   4   8        2.34       -0.45      1.31 o
  -3   4   8        3.61        2.14      1.31 o
  -2   4   8       91.33       87.63      3.71 o
  -1   4   8       36.13       34.25      3.11 o
   0   4   8       32.74       31.94      2.02 o
   1   4   8       22.88       25.18      2.08 o
   2   4   8        5.65        5.51      1.21 o
   3   4   8       12.45       13.29      1.81 o
   4   4   8       17.63       13.91      1.89 o
   5   4   8        0.06        0.69      1.16 o
   6   4   8        0.14       -0.72      2.16 o
  -7   5   8        3.48        5.04      3.24 o
  -6   5   8        3.77        4.80      2.75 o
  -5   5   8       45.53       39.51      2.90 o
  -4   5   8       11.48       12.14      1.85 o
  -3   5   8       56.95       58.21      3.08 o
  -2   5   8       12.33        9.83      1.64 o
  -1   5   8        2.38        2.21      1.17 o
   0   5   8       72.55       72.26      3.70 o
   1   5   8       20.97       20.15      2.03 o
   2   5   8       63.18       56.20      2.99 o
   3   5   8      127.02      133.06      4.42 o
   4   5   8       44.12       51.12      2.91 o
   5   5   8        2.29        0.22      1.16 o
  -6   6   8        8.15       10.50      2.29 o
  -5   6   8       22.45       17.01      2.10 o
  -4   6   8       35.29       38.82      3.55 o
  -3   6   8        8.31       10.84      2.13 o
  -2   6   8       17.98       18.21      1.93 o
  -1   6   8       30.88       31.46      4.70 o
   0   6   8        3.35        4.64      1.79 o
   1   6   8        5.66        6.12      1.43 o
   2   6   8       61.55       67.24      3.03 o
   3   6   8        3.48        2.16      1.21 o
   4   6   8       37.85       50.96      4.20 o
   5   6   8       40.93       48.48      5.89 o
  -6   7   8       12.03        4.75      3.78 o
  -5   7   8        7.58       14.42      2.29 o
  -4   7   8       14.32       11.22      1.85 o
  -3   7   8       63.26       55.85      2.99 o
  -2   7   8        5.88        7.52      1.52 o
  -1   7   8       37.82       33.83      2.36 o
   0   7   8        4.47        2.23      1.16 o
   1   7   8       22.28       20.70      1.93 o
   2   7   8        6.72        6.61      1.46 o
   3   7   8        8.98        8.35      1.60 o
   4   7   8        1.51        1.99      1.32 o
   5   7   8        1.40        3.45      1.43 o
  -6   8   8        1.60        2.62      1.80 o
  -5   8   8        6.04        6.36      1.90 o
  -4   8   8        0.19        3.06      1.53 o
  -3   8   8       30.01       27.32      2.41 o
  -2   8   8       98.37       92.50      4.31 o
  -1   8   8        1.99        2.82      1.27 o
   0   8   8       14.05       10.03      1.77 o
   1   8   8       13.04       13.04      1.58 o
   2   8   8        0.08        1.41      1.05 o
   3   8   8       14.09       11.77      1.52 o
   4   8   8       26.21       33.86      2.34 o
   5   8   8        4.43        5.13      1.49 o
  -6   9   8        5.28        3.42      1.78 o
  -5   9   8       34.44       33.50      4.14 o
  -4   9   8       79.42       77.96      4.05 o
  -3   9   8       39.71       31.50      2.67 o
  -2   9   8       74.76       80.86      4.32 o
  -1   9   8        3.80        1.64      1.03 o
   0   9   8        3.13        1.80      1.10 o
   1   9   8       14.82       12.87      2.61 o
   2   9   8       13.08       14.93      1.66 o
   3   9   8       32.62       44.31      2.71 o
   4   9   8       21.57       22.48      1.72 o
   5   9   8       31.13       37.36      3.37 o
  -6  10   8       12.28       18.46      2.51 o
  -5  10   8       10.94       15.83      2.15 o
  -4  10   8       11.08       11.85      2.16 o
  -3  10   8       31.52       35.07      2.88 o
  -2  10   8        3.00        2.74      1.20 o
  -1  10   8       14.81       13.43      1.73 o
   0  10   8        8.38        7.92      1.20 o
   1  10   8        1.97        2.52      1.80 o
   2  10   8        0.59        0.00      1.80 o
   3  10   8        0.04        1.20      2.88 o
   4  10   8        0.47       -1.41      1.53 o
   5  10   8        0.17        1.44      2.16 o
  -5  11   8       71.11       76.15      3.89 o
  -4  11   8       70.24       70.10      3.63 o
  -3  11   8       39.44       43.38      4.86 o
  -2  11   8        0.81        0.32      1.13 o
  -1  11   8        7.71        9.01      2.52 o
   0  11   8        9.10       10.09      2.52 o
   1  11   8        0.19        0.36      1.44 o
   2  11   8       33.84       33.50      3.60 o
   3  11   8        0.30        0.00      1.80 o
   4  11   8        2.08        0.36      1.80 o
  -5  12   8        8.23       10.84      1.99 o
  -4  12   8       11.04       10.67      1.73 o
  -3  12   8       51.58       53.60      2.67 o
  -2  12   8        1.80        2.16      1.80 o
  -1  12   8        1.60        2.88      1.80 o
   0  12   8        0.26       -1.08      1.44 o
   1  12   8       25.44       31.34      3.60 o
   2  12   8       31.65       38.18      3.96 o
   3  12   8        0.51        0.72      1.80 o
   4  12   8        6.42        7.20      2.52 o
  -5  13   8       99.07       94.41      3.70 o
  -4  13   8        4.70        3.57      1.17 o
  -3  13   8       35.57       36.76      3.27 o
  -2  13   8        0.02        0.80      1.53 o
  -1  13   8        0.88        3.24      1.80 o
   0  13   8       22.29       19.45      3.24 o
   1  13   8        1.08        3.24      2.16 o
   2  13   8       13.60       15.85      2.88 o
   3  13   8        7.11        7.92      2.52 o
   4  13   8       16.49       18.37      3.24 o
  -4  14   8       49.60       55.82      4.06 o
  -3  14   8        2.22        2.64      2.88 o
  -2  14   8        8.54        6.80      1.98 o
  -1  14   8       34.15       31.02      4.32 o
   0  14   8       18.50       20.53      3.24 o
   1  14   8        2.22        2.52      1.80 o
   2  14   8        1.79        0.72      1.80 o
   3  14   8        7.17        7.56      2.16 o
  -4  15   8        0.66       -0.14      1.80 o
  -3  15   8       20.69       26.13      3.00 o
  -2  15   8        5.86        9.91      2.34 o
  -1  15   8       13.78       12.15      2.18 o
   0  15   8       14.06       11.73      2.18 o
   1  15   8        4.90        1.96      1.80 o
   2  15   8       57.19       61.60      4.68 o
   3  15   8       59.06       67.36      5.04 o
  -3  16   8        0.88       -0.72      2.34 o
  -2  16   8        8.16        8.06      2.07 o
  -1  16   8       18.21       16.53      3.06 o
   0  16   8        4.51        4.39      1.80 o
   1  16   8        0.33        0.44      1.32 o
   2  16   8        0.00        0.39      1.53 o
  -2  17   8        6.03       12.07      3.60 o
  -1  17   8        0.06        1.57      1.57 o
   0  17   8        5.74        2.40      3.06 o
   1  17   8       30.01       35.72      3.05 o
  -1  18   8        6.22        0.41      1.57 o
   0  18   8        0.81        0.28      1.98 o
  -5   1   9        0.01        2.25      2.16 o
  -4   1   9       16.96       14.97      2.80 o
  -3   1   9        4.18        1.88      1.52 o
  -2   1   9       23.00       23.64      2.15 o
  -1   1   9      154.23      159.06      5.72 o
   0   1   9        0.00       -0.90      1.08 o
   1   1   9        3.81        3.78      1.26 o
   2   1   9       27.92       31.12      2.23 o
   3   1   9       13.51       14.45      1.80 o
  -5   2   9        0.01        2.52      2.88 o
  -4   2   9        5.88        4.66      1.73 o
  -3   2   9        0.18       -1.19      1.31 o
  -2   2   9       19.31       15.58      2.08 o
  -1   2   9       19.86       24.80      2.48 o
   0   2   9        1.43        1.61      1.35 o
   1   2   9       26.41       33.98      2.69 o
   2   2   9        7.73        4.93      1.40 o
   3   2   9        0.47       -0.45      1.31 o
  -4   3   9        0.55        1.66      1.48 o
  -3   3   9        1.70        1.61      1.57 o
  -2   3   9       31.42       30.81      2.61 o
  -1   3   9       65.39       60.25      4.01 o
   0   3   9        0.00        1.93      1.35 o
   1   3   9       39.64       41.00      2.78 o
   2   3   9        4.45        6.15      2.30 o
   3   3   9        0.02       -0.58      1.31 o
  -4   4   9        1.57        1.68      1.52 o
  -3   4   9       20.28       18.58      2.32 o
  -2   4   9       54.05       51.72      3.16 o
  -1   4   9        0.41        1.08      1.35 o
   0   4   9        1.47        2.65      1.35 o
   1   4   9        0.50       -1.05      1.21 o
   2   4   9       21.41       25.71      2.40 o
   3   4   9        7.12       10.71      1.89 o
  -4   5   9        0.19       -0.44      1.38 o
  -3   5   9       10.04        7.93      2.04 o
  -2   5   9       10.49       10.64      1.98 o
  -1   5   9        0.96        2.07      1.38 o
   0   5   9        0.89       -1.06      1.21 o
   1   5   9        0.61       -0.38      1.16 o
   2   5   9       42.18       51.94      6.01 o
   3   5   9       12.00       15.48      2.89 o
  -4   6   9        9.38       12.52      2.57 o
  -3   6   9       11.08       13.48      2.06 o
  -2   6   9        7.73        4.36      1.46 o
  -1   6   9        2.92        3.11      1.38 o
   0   6   9        3.67        4.34      1.56 o
   1   6   9        1.71        2.20      1.25 o
   2   6   9       12.88       16.75      2.00 o
   3   6   9        0.45        1.22      1.27 o
  -4   7   9        1.59        4.47      1.68 o
  -3   7   9       11.88        7.05      2.07 o
  -2   7   9       10.87        9.88      2.41 o
  -1   7   9        0.00       -0.12      1.25 o
   0   7   9        1.21        1.79      1.31 o
   1   7   9        9.04        6.48      1.57 o
   2   7   9       18.50       27.28      2.31 o
  -3   8   9       18.80       15.54      2.41 o
  -2   8   9        0.01        0.82      1.27 o
  -1   8   9        0.05       -0.29      1.16 o
   0   8   9        2.01        1.62      1.27 o
   1   8   9        3.75        4.51      1.49 o
   2   8   9        9.93       14.50      2.44 o
  -3   9   9        8.02        9.79      1.90 o
  -2   9   9        0.00        0.16      1.38 o
  -1   9   9        0.76        0.72      1.20 o
   0   9   9        8.33        7.95      2.21 o
   1   9   9       43.35       45.82      3.75 o
   2   9   9       91.27       99.17      3.53 o
  -3  10   9       24.28       23.49      2.51 o
  -2  10   9        0.04       -1.08      1.20 o
  -1  10   9        0.02        0.50      1.20 o
   0  10   9        2.47        4.68      2.52 o
   1  10   9       32.83       35.30      4.32 o
  -2  11   9       11.18       14.81      1.80 o
  -1  11   9        4.73        7.20      2.88 o
   0  11   9       13.78       15.49      3.24 o
   1  11   9       41.42       51.87      5.04 o
 
